# Supplementary material for: Spatial Transcriptomics Reveals Distinct Architectures but Shared Vulnerabilities in Primary and Metastatic Liver Tumors
Source: Cancers (Basel). 2025 Oct 1;17(19):3210. doi: 10.3390/cancers17193210 (PMC12523610; doi:10.3390/cancers17193210)
Supplement: Supplementary file 1 [file cancers-17-03210-s001.zip]

Archive with 10 entries (10 files):
- SupplementalTable_S1.xlsx
- __MACOSX/._SupplementalTable_S1.xlsx
- SupplementalTable_S5.xlsx
- __MACOSX/._SupplementalTable_S5.xlsx
- SupplementalTable_S3.xlsx
- __MACOSX/._SupplementalTable_S3.xlsx
- SupplementalTable_S2.xlsx
- __MACOSX/._SupplementalTable_S2.xlsx
- SupplementalTable_S4.xlsx
- __MACOSX/._SupplementalTable_S4.xlsx
