# Supplementary material for: Spatial Transcriptomics Reveals Distinct Architectures but Shared Vulnerabilities in Primary and Metastatic Liver Tumors
Source: Cancers (Basel). 2025 Oct 1;17(19):3210. doi: 10.3390/cancers17193210 (PMC12523610; doi:10.3390/cancers17193210)
Supplement: Supplementary file 1 [file cancers-17-03210-s001.zip › SupplementalTable_S1.xlsx]

## Sheet: Supp Table S1 - HCC
Supplemental Table S1: Differential gene expression and cell group markers
Feature ID	Feature Name	Cluster 1 Mean Counts Hep like tumor	Cluster 1 Log2 fold change	Cluster 1 Adjusted p value	Cluster 2 Mean Counts Hep pericentral	Cluster 2 Log2 fold change	Cluster 2 Adjusted p value	Cluster 3 Mean Counts epi stress	Cluster 3 Log2 fold change	Cluster 3 Adjusted p value	Cluster 4 Mean Counts - bililary	Cluster 4 Log2 fold change	Cluster 4 Adjusted p value	Cluster 5 Mean Counts - Immune cluster	Cluster 5 Log2 fold change	Cluster 5 Adjusted p value	Cluster 7 Mean Counts B cell TLS	Cluster 7 Log2 fold change	Cluster 7 Adjusted p value	Top Markers Clu_1	Top Markers Clu_2	Top Markers Clu_3	Top Markers Clu_4	Top Markers Clu_5	Top Markers Clu_7
ENSG00000008311	AASS	0.0591968	-0.789259	0.000279161	0.184479	1.48035	8.34075e-14	0.0977675	0.191432	0.601599	0.0446553	-1.10196	0.000449792	0.0464593	-1.00728	0.00224879	0.0178375	-2.2214	0.995038		37
ENSG00000154263	ABCA10	0.0054423	0.70697	0.00196821	0.00275362	-0.638544	0.0629048	0.00305658	-0.489846	0.113166	0.00446727	0.187772	0.969628	0.00349103	-0.213597	0.745553	0.00475667	0.565691	0.585901	80
ENSG00000004846	ABCB5	1.57292e-05	-1.97806	0.0818847	0	-2.65229	0.0901059	0	-3.04861	0.0200107	0.000383906	4.76532	1.55134e-11	4.78223e-05	0.0236917	1	0	4.12005	1				56
ENSG00000023839	ABCC2	0.304163	0.732673	0.000265905	0.184653	-0.320504	0.468882	0.206298	-0.136079	0.774028	0.170873	-0.432087	0.45524	0.146193	-0.658968	0.0597822	0.00713501	-4.7413	1	50
ENSG00000100439	ABHD4	0.025497	0.661462	0.00200476	0.0143963	-0.489929	0.140188	0.0170264	-0.215305	0.579265	0.0174154	-0.15606	1	0.0155183	-0.331758	0.490701	0.00951334	-0.841403	0.799691	81
ENSG00000087085	ACHE	0.000637032	-0.945322	0.00287497	0.000561417	-1.01417	0.0115702	0.000990159	-0.0899567	0.94444	0.000785263	-0.444129	0.766219	0.00315627	1.99321	8.45182e-12	0.0261617	4.78012	9.83598e-05						96
ENSG00000205669	ACOT6	0.000794324	1.02534	0.00231837	0.000240607	-1.21172	0.017213	0.00049508	-0.0700532	0.990711	0.000523508	0.0502811	1	0.0002152	-1.22484	0.0543972	0	1.18145	1	84
ENSG00000068366	ACSL4	0.102885	0.0335889	1	0.0208526	-2.52393	1.13603e-22	0.0258841	-2.26412	2.05578e-23	0.290687	2.06973	1.24637e-24	0.150425	0.655958	0.0232855	0.0796743	-0.327183	0.665655				19
ENSG00000107796	ACTA2	0.00585126	-0.888342	0.000118426	0.00453144	-1.18585	2.6737e-05	0.0040575	-1.41272	9.98027e-09	0.0106272	0.240816	0.873319	0.0349342	2.49303	7.99642e-28	0.1427	4.00386	0.00110542					22
ENSG00000184378	ACTRT3	0.0023987	-2.49862	4.85215e-31	0.00298086	-1.95887	5.07676e-13	0.0343865	3.76336	9.33759e-101	0.00200678	-2.48822	1.44618e-14	0.00272587	-1.98219	3.17748e-08	0	-3.07744	1			11
ENSG00000042980	ADAM28	0.00230433	-0.847491	0.000631716	0.000989164	-2.05445	9.80477e-12	0.00165744	-1.31452	6.0334e-07	0.00521763	0.672271	0.0529235	0.012099	2.24506	9.78617e-21	0.0987009	4.89113	1.07659e-06					68	52
ENSG00000134028	ADAMDEC1	0.00154933	-1.3094	2.99954e-08	0.000748557	-2.26786	3.94674e-13	0.000893296	-2.07133	3.63527e-14	0.00492098	0.812016	0.010312	0.0118121	2.50054	7.97271e-26	0.1427	5.67098	8.91774e-12					29	28
ENSG00000142303	ADAMTS10	0.00324021	-0.0667994	0.997136	0.000895594	-2.10915	5.33332e-12	0.00078567	-2.37659	7.1981e-18	0.00825398	1.71434	2.27887e-13	0.00659947	1.15878	2.55563e-05	0.0237834	2.91521	0.0826909				51
ENSG00000140470	ADAMTS17	0.00718038	-0.335785	0.333636	0.0146503	1.06175	2.02645e-06	0.00816881	-0.0648323	0.960659	0.00570624	-0.641954	0.157354	0.00583432	-0.583012	0.155249	0.00118917	-1.83587	1		91
ENSG00000173175	ADCY5	0.000526928	-1.64549	4.26302e-09	0.000574785	-1.32671	0.000295303	0.000344403	-2.17117	5.56549e-11	0.00211148	0.865071	0.018493	0.00557129	2.8032	7.28291e-27	0.0237834	4.31016	0.00135407					26
ENSG00000020181	ADGRA2	0.0020212	-1.07787	1.41415e-05	0.00197833	-0.978587	0.00256416	0.00137761	-1.60555	4.67199e-09	0.00507803	0.62681	0.10802	0.0132707	2.46343	9.34252e-24	0.0321075	3.24975	0.0430221					41
ENSG00000171873	ADRA1D	0.000448282	-0.299593	0.763971	0.000106937	-2.37133	6.07118e-06	0.000129151	-2.208	8.67939e-07	0.00177993	2.52227	3.31172e-16	0.000669512	0.448713	0.451481	0	1.1745	1				38
ENSG00000150594	ADRA2A	0.00029099	-2.2104	5.3209e-13	0.000120304	-3.21933	8.27998e-13	0.000182964	-2.73851	3.02882e-13	0.00270479	1.86041	2.08805e-11	0.00380187	2.43873	4.32432e-18	0.035675	5.26308	8.99256e-07				58		50
ENSG00000163568	AIM2	0.00193469	-0.810006	0.00170712	0.00157732	-1.03049	0.0010747	0.00217405	-0.53528	0.0879712	0.00261754	-0.180899	1	0.00877539	1.97134	4.89166e-15	0.0915659	5.07686	1.76745e-07						43
ENSG00000162433	AK4	0.101532	0.622263	0.00362328	0.0508751	-0.715383	0.0105278	0.0810962	0.0891916	0.864389	0.0667997	-0.244795	0.903022	0.0587736	-0.436659	0.25838	0.0107025	-2.7064	1	94
ENSG00000198074	AKR1B10	0.398247	0.85775	8.98413e-06	0.182661	-0.711048	0.0109864	0.268796	-0.0567365	0.95525	0.205128	-0.495547	0.315218	0.200112	-0.515759	0.166364	0.01427	-4.16826	1	27
ENSG00000227471	AKR1B15	0.000880835	-1.31574	4.98621e-07	0.00252638	0.655645	0.0353966	0.00375615	1.67367	2.13449e-14	0.000401356	-2.2692	4.86462e-08	0.000669512	-1.4667	0.000814585	0	-0.590626	1			90
ENSG00000196139	AKR1C3	0.153305	0.783956	7.37389e-05	0.076326	-0.621338	0.0329437	0.104612	-0.0881958	0.889249	0.0871816	-0.379972	0.59141	0.0810827	-0.479009	0.207238	0.0118917	-3.07207	1	37
ENSG00000144908	ALDH1L1	0.612636	0.633791	0.00265024	0.428562	-0.142841	0.911352	0.522191	0.223846	0.511216	0.24317	-1.0463	0.000860744	0.262353	-0.897165	0.00668874	0.0249725	-4.15554	1	89
ENSG00000108602	ALDH3A1	0.0190559	0.950596	1.03832e-06	0.00481215	-1.6049	1.29425e-09	0.0072217	-1.00633	3.17781e-05	0.0185845	0.651936	0.045587	0.0128642	0.00888599	0.990554	0	-3.43454	1	20
ENSG00000101280	ANGPT4	0.00018875	-1.4046	0.0058286	0.00022724	-0.92715	0.233163	0	-5.65128	3.0911e-11	0.000383906	-0.0624949	1	0.00239111	3.7408	2.25672e-21	0	1.51739	1					62
ENSG00000167772	ANGPTL4	0.0194256	-1.54131	1.0155e-14	0.100293	1.66259	1.22563e-17	0.0586562	0.540089	0.0204788	0.0205739	-1.24227	5.01436e-05	0.0245328	-0.937035	0.00484173	0.00713501	-2.42729	1		23
ENSG00000148677	ANKRD1	0.00078646	-0.137475	0.945009	0.000133671	-2.78227	1.1955e-09	0.000355166	-1.44467	6.88082e-05	0.00223364	1.88143	1.19681e-10	0.0015064	0.995123	0.00816573	0	0.486923	1				64
ENSG00000167612	ANKRD33	0.000298855	1.50825	0.00313782	6.68354e-05	-1.26664	0.171527	0.000118389	-0.516118	0.600497	0.000122152	-0.3432	1	0.000119556	-0.286648	0.88174	0	2.80885	1	91
ENSG00000164512	ANKRD55	0.000125834	-0.808987	0.290702	4.01012e-05	-2.14533	0.00761508	7.53382e-05	-1.46365	0.0261658	0.000122152	-0.606235	0.909831	0.000789068	2.64649	6.23508e-09	0.01427	6.50929	1.35068e-07						42
ENSG00000134262	AP4B1	0.0102948	-0.908669	2.50864e-05	0.00916982	-0.981279	0.000350926	0.0343865	1.6531	3.14202e-19	0.00999901	-0.807164	0.0294296	0.0167139	0.0289775	0.951356	0.0368642	1.21316	0.421907			69
ENSG00000107282	APBA1	0.00118755	-0.513592	0.158462	0.0032081	1.48411	1.22548e-09	0.00119465	-0.449266	0.238854	0.000994666	-0.689464	0.256282	0.00114773	-0.437131	0.437094	0	-0.377725	1		64
ENSG00000110243	APOA5	0.067785	-1.07418	1.26765e-07	0.240046	1.40867	1.34999e-12	0.149998	0.459645	0.0591226	0.0688239	-0.884762	0.00759865	0.058128	-1.11356	0.000594582	0.00713501	-3.8382	1		42
ENSG00000109321	AREG	7.07814e-05	-2.58593	5.99001e-08	0.000173772	-1.03256	0.104954	0.000925584	2.50536	2.14284e-14	0.000122152	-1.44754	0.0744579	0.000406489	0.357693	0.691104	0.0035675	3.81966	0.152056			91
ENSG00000081181	ARG2	0.000998804	-2.15039	5.83089e-19	0.00983817	2.41623	2.1533e-31	0.00360547	0.14149	0.762221	0.00108192	-1.76623	1.94032e-06	0.00148249	-1.24734	0.0018659	0	-1.50118	1		8
ENSG00000140450	ARRDC4	0.0100038	-0.485119	0.0726205	0.00863513	-0.661428	0.030996	0.0255396	1.53784	2.92391e-16	0.00715461	-0.930423	0.00855368	0.00748419	-0.829808	0.023549	0.00713501	-0.615481	0.772151			77
ENSG00000161664	ASB16	0.00526928	0.929903	1.27026e-05	0.00165752	-1.26589	2.29547e-05	0.00369157	0.0664504	0.921331	0.0030887	-0.234372	0.977097	0.00229547	-0.682731	0.106854	0.00118917	-0.590626	0.943955	28
ENSG00000198363	ASPH	0.479772	0.665758	0.00135004	0.240287	-0.687817	0.0143786	0.373172	0.0715445	0.907802	0.293287	-0.337225	0.694297	0.271296	-0.446599	0.246276	0.0439992	-2.9958	1	71
ENSG00000162772	ATF3	0.0126777	-2.82146	3.20872e-43	0.0289665	-1.33949	1.17491e-07	0.225294	3.83192	9.09293e-115	0.00528743	-3.82246	3.71247e-32	0.0148488	-2.25256	5.8114e-11	0.0035675	-3.77606	1			8
ENSG00000118322	ATP10B	0	-2.3786	0.255773	0	-1.35683	0.664621	0	-1.75316	0.391533	0.000174503	6.02312	1.04008e-06	0	-0.376846	0.814073	0	5.41551	1				100
ENSG00000074370	ATP2A3	0.00712533	-0.616792	0.0116421	0.00495919	-1.12187	4.64088e-05	0.00425123	-1.418	3.15547e-09	0.0117266	0.325158	0.641393	0.032567	2.21554	5.96872e-22	0.153403	4.03661	0.000654345					53
ENSG00000172318	B3GALT1	1.57292e-05	-2.69176	0.00233989	0.000454481	4.06196	1.1921e-12	4.30504e-05	-1.2572	0.232112	1.74503e-05	-1.82863	0.337733	2.39111e-05	-1.30973	0.336543	0	3.44868	1		41
ENSG00000176597	B3GNT5	0.000833647	-1.19172	1.16584e-05	0.00096243	-0.813487	0.0318126	0.00343327	1.78028	1.07944e-15	0.000977216	-0.750625	0.177364	0.00155422	0.00285823	1	0.00237834	1.18145	0.564859			82
ENSG00000164929	BAALC	0.000849377	-1.1899	1.15394e-05	0.000668354	-1.4148	4.62539e-05	0.000882533	-1.02721	0.00088084	0.00506058	2.3223	3.93252e-22	0.00239111	0.680101	0.0592705	0.00118917	0.568879	0.773296				24
ENSG00000151929	BAG3	0.0229568	-2.58806	1.08093e-37	0.0206655	-2.53517	8.68173e-23	0.356091	3.95289	2.44735e-122	0.0195269	-2.55595	6.1853e-18	0.0293629	-1.89903	6.79823e-09	0.0154592	-2.60704	1			4
ENSG00000153064	BANK1	0.000275261	-2.23708	6.83472e-13	8.02025e-05	-3.68996	2.50759e-14	0.000258302	-2.18125	1.18018e-09	0.000767812	-0.395668	0.852943	0.00413663	2.73763	4.26936e-23	0.131998	7.53764	1.47923e-31					47	4
ENSG00000119866	BCL11A	0.000762866	-1.29314	3.26559e-06	0.000507949	-1.75921	9.63019e-07	0.000893296	-0.929314	0.00390092	0.00104702	-0.595685	0.428144	0.00573867	2.48372	9.94658e-21	0.101079	6.27884	3.42858e-15					69	20
ENSG00000162373	BEND5	0.000141563	-0.900061	0.175314	0.000173772	-0.411976	0.799794	0.000129151	-0.933135	0.158541	0.000226854	0.0491171	1	0.000645601	1.84555	0.000109445	0.0107025	5.80455	5.90794e-05						81
ENSG00000122870	BICC1	0.00822637	0.416778	0.1464	0.00196496	-2.00875	6.44035e-13	0.00187269	-2.14801	7.58679e-18	0.0153213	1.50815	4.74681e-11	0.0106644	0.745248	0.00951441	0.00832418	0.477266	0.566506				60
ENSG00000136573	BLK	0.000314584	-2.00456	6.73672e-11	8.02025e-05	-3.66748	3.58616e-14	0.00024754	-2.22052	8.8359e-10	0.000855064	-0.197595	1	0.00418445	2.80731	2.98595e-24	0.111782	7.24512	2.48021e-26					36	6
ENSG00000164061	BSN	0.00132125	-0.799061	0.00438431	0.00425073	1.53737	3.48691e-11	0.00189422	-0.0882144	0.931313	0.00120407	-0.800882	0.109207	0.00133902	-0.604161	0.213318	0	-0.750768	1		50
ENSG00000113303	BTNL8	0.000794324	-0.608688	0.104574	0.000347544	-1.80073	3.46035e-06	0.000376691	-1.74951	2.408e-07	0.00361221	2.46323	5.8107e-22	0.00141076	0.454201	0.307115	0	0.126748	1				25
ENSG00000203942	C10orf62	0.00107745	0.95095	0.0017277	0.000748557	0.0775062	1	0.00053813	-0.516118	0.273675	0.000436257	-0.774789	0.338804	0.000406489	-0.829639	0.154128	0	0.705015	1	78
ENSG00000173918	C1QTNF1	0.00454574	-0.978362	1.46934e-05	0.00352891	-1.26065	6.22963e-06	0.00351937	-1.31555	9.45108e-08	0.0127213	0.93206	0.000629963	0.0246763	2.15931	3.84414e-20	0.0630259	3.10921	0.0400616					77
ENSG00000198535	C2CD4A	0.000424688	-1.38574	1.12716e-05	1.33671e-05	-5.37718	1.42866e-17	8.61008e-05	-3.57501	1.89815e-16	0.00389141	3.29423	2.48798e-37	0.00169769	1.0876	0.00245654	0	0.391125	1				10
ENSG00000178776	C5orf46	0.000353907	-1.81346	3.15646e-09	0.000588152	-0.827614	0.0600382	0.00261531	2.46709	1.93437e-25	0.000558409	-0.863591	0.155321	0.000478223	-1.04473	0.0442154	0.00118917	1.28248	0.667255			50
ENSG00000197261	C6orf141	0.00142349	1.18775	8.82213e-06	0.000374278	-1.37034	0.000910996	0.000344403	-1.56221	1.37693e-05	0.00125642	0.634574	0.262953	0.000741245	-0.234827	0.781615	0.00237834	2.01696	0.463797	26
ENSG00000113600	C9	0.474094	0.569084	0.0099059	0.140234	-1.5909	1.67809e-10	0.149062	-1.55037	3.69071e-12	0.76502	1.33994	2.76884e-09	0.413447	0.184051	0.65617	0.0808634	-2.17376	0.981576				75
ENSG00000074410	CA12	0.0025324	0.816308	0.000954194	0.00041438	-2.30467	4.64547e-11	0.00107626	-0.888179	0.00366926	0.00280949	0.802878	0.022304	0.00222374	0.368048	0.388769	0	-0.596735	1	65
ENSG00000154040	CABYR	0.0060872	1.16121	8.12033e-09	0.00148375	-1.53713	1.78573e-07	0.00393911	0.069828	0.913618	0.00237324	-0.75929	0.08687	0.00274978	-0.502377	0.271628	0	-1.68252	1	9
ENSG00000151067	CACNA1C	0.000707814	-1.34211	1.57258e-06	0.000815392	-0.957227	0.0118332	0.000376691	-2.20861	1.67666e-11	0.00242559	0.914896	0.00944537	0.00583432	2.63552	2.25209e-23	0.00713501	2.52242	0.263825					44
ENSG00000100346	CACNA1I	9.43752e-05	-1.26312	0.0491041	5.34683e-05	-1.78493	0.0239239	6.45756e-05	-1.6563	0.012394	0.000191953	0.0825636	1	0.000860801	2.89972	1.01095e-10	0.00951334	5.91558	8.27667e-05						90
ENSG00000075461	CACNG4	0.000416824	0.409453	0.631036	4.01012e-05	-2.98487	7.07838e-06	4.30504e-05	-3.04861	1.55328e-07	0.000977216	2.02154	1.45111e-07	0.000526045	0.735783	0.239802	0	1.756	1				86
ENSG00000077274	CAPN6	0.000141563	-0.69361	0.415836	6.68354e-05	-1.59784	0.0429227	3.22878e-05	-2.61565	0.000167718	0.000663111	2.35724	2.34615e-07	0.0004304	1.30815	0.0317846	0	2.4999	1				89
ENSG00000159753	CARMIL2	0.00338178	-0.609532	0.022559	0.00270015	-0.892954	0.00342956	0.00229243	-1.20331	2.58539e-06	0.00488608	0.108465	1	0.0143467	2.05996	9.40126e-18	0.104647	4.59162	1.65769e-05						71
ENSG00000132906	CASP9	0.0165786	-0.563108	0.0228275	0.0376417	1.0402	1.9218e-06	0.0222032	0.021404	1	0.0160717	-0.51287	0.301814	0.0177182	-0.340329	0.476345	0.0237834	0.183945	0.582127		90
ENSG00000129993	CBFA2T3	0.00206052	-0.738231	0.00524681	0.00200506	-0.681366	0.0522833	0.00145295	-1.24929	3.7861e-06	0.0029491	-0.0226859	1	0.0101861	2.24325	4.22884e-20	0.0511342	4.17072	0.000738475					78
ENSG00000128596	CCDC136	0.000401094	-0.602434	0.236624	0.000200506	-1.56274	0.00132915	0.000441267	-0.369013	0.535016	0.00062821	0.265349	1	0.00133902	1.57563	1.52026e-05	0.0190267	5.30419	1.76904e-05						74
ENSG00000267909	CCDC177	4.71876e-05	-3.81225	4.73794e-17	0.00193823	3.1839	6.6364e-29	0.000452029	-0.293725	0.659231	0.000139602	-1.95289	0.00162289	0.000286934	-0.875186	0.175232	0	1.13347	1		10
ENSG00000269720	CCDC194	0.000629168	-1.61824	1.77611e-09	0.000521316	-1.72268	8.44649e-07	0.00421894	2.58319	2.47086e-33	0.000663111	-1.30065	0.00294236	0.00117165	-0.395092	0.497995	0.0035675	1.63893	0.463792			36
ENSG00000100557	CCDC198	0.00986221	0.858602	3.33413e-05	0.00267342	-1.54441	2.1442e-08	0.00570418	-0.336554	0.333274	0.00823653	0.316244	0.682911	0.00602561	-0.202378	0.751149	0	-2.53339	1	30
ENSG00000091986	CCDC80	0.00247735	-1.23744	3.71395e-08	0.000668354	-3.07125	1.69875e-22	0.00120541	-2.2704	3.30722e-18	0.0128085	1.90912	5.26916e-18	0.0146575	2.02501	3.36989e-17	0.0772959	4.08486	0.000766536				32
ENSG00000275385	CCL18	0.00250881	-1.45678	3.3481e-11	0.00292739	-1.05121	0.000304615	0.00433733	-0.428304	0.174704	0.00572369	0.0731046	1	0.0187224	2.25228	4.25231e-22	0.140322	4.76203	2.29792e-06					52	56
ENSG00000172724	CCL19	0.00465584	-2.18403	2.87917e-25	0.00278035	-2.76085	7.3304e-23	0.00340098	-2.53035	6.21496e-25	0.0217779	0.549896	0.145581	0.0720682	2.96193	1.48255e-43	1.0762	6.30304	1.95978e-19					5	12
ENSG00000137077	CCL21	0.0222961	-1.02424	7.37068e-07	0.0110813	-1.99475	1.16072e-14	0.0187484	-1.22486	7.35992e-08	0.0674453	1.03285	3.82865e-05	0.123955	2.15651	7.43109e-22	0.655232	4.16119	0.000196545					54
ENSG00000131142	CCL25	0.0132125	-1.68977	2.38153e-17	0.072356	1.58733	6.7048e-16	0.0524784	0.94351	3.10613e-06	0.0104353	-1.82564	1.56238e-09	0.0130316	-1.44648	1.6715e-05	0.0035675	-2.80762	1		30
ENSG00000277632	CCL3	0.00632314	-0.947563	1.6948e-05	0.00756577	-0.532377	0.118549	0.020083	1.45514	2.75562e-14	0.00469412	-1.25847	0.000135568	0.0131511	0.399776	0.228626	0.00475667	-0.798899	0.827653			92
ENSG00000108700	CCL8	0.000597709	-1.58312	7.5004e-09	0.000748557	-1.0532	0.00432994	0.00364852	2.30188	8.85431e-26	0.000488608	-1.64442	0.000153283	0.00148249	0.0883218	0.898092	0	-0.264611	1			49
ENSG00000142871	CCN1	0.00528501	-2.15384	1.42088e-25	0.00664344	-1.60584	7.47812e-10	0.0545341	3.09163	4.86759e-72	0.0060029	-1.70781	3.4179e-08	0.00973183	-0.93324	0.00839365	0.00237834	-2.31427	1			19
ENSG00000064205	CCN5	0.000802189	-1.09995	9.16242e-05	0.000160405	-3.3185	1.10555e-15	0.000279828	-2.62365	6.60747e-15	0.00401356	2.0103	1.98057e-15	0.0045192	2.08259	2.62608e-14	0.0107025	3.06759	0.107351				43
ENSG00000121807	CCR2	0.00167516	-1.01059	4.4165e-05	0.00124314	-1.35404	1.13828e-05	0.00154981	-1.05193	0.000132653	0.0034377	0.335066	0.693742	0.0104492	2.43111	8.16334e-24	0.0439992	4.03541	0.00173051					39
ENSG00000112486	CCR6	0.000833647	-1.10548	7.43773e-05	0.00064162	-1.37281	0.000108317	0.00119465	-0.39926	0.334986	0.00151817	0.0401284	1	0.00423227	1.85788	2.54904e-11	0.0725392	5.77385	5.51364e-11						30
ENSG00000126353	CCR7	0.00140776	-1.20539	7.37068e-07	0.000815392	-1.90321	1.15825e-09	0.00139914	-1.11673	5.59365e-05	0.00246049	-0.125766	1	0.0100188	2.47942	1.38906e-24	0.148646	5.98803	1.8041e-14					34	24
ENSG00000177455	CD19	0.000125834	-1.61307	0.00135691	5.34683e-05	-2.50621	0.000271464	7.53382e-05	-2.18854	0.000177207	0.000296655	-0.034569	1	0.00117165	2.45966	2.23899e-09	0.0368642	7.30508	8.89278e-15						23
ENSG00000158481	CD1C	0.00104599	-1.0305	0.000119137	0.000695088	-1.5358	4.61453e-06	0.000667281	-1.66074	2.33804e-08	0.00260009	0.655518	0.109322	0.0066473	2.44516	9.64459e-22	0.0404317	4.59908	8.9405e-05					56	91
ENSG00000012124	CD22	0.000298855	-1.64499	6.67092e-07	0.000120304	-2.74038	6.58126e-09	0.000452029	-0.856145	0.0321914	0.000540959	-0.486158	0.754486	0.00267805	2.3792	5.33194e-15	0.0749176	7.01075	8.03728e-21						10
ENSG00000272398	CD24	0.000416824	-0.741711	0.0794113	0.000240607	-1.46965	0.0015915	0.000301353	-1.19063	0.0033431	0.000942315	0.775194	0.16671	0.00148249	1.55207	1.22371e-05	0.0332967	5.97803	1.41618e-09						34
ENSG00000104894	CD37	0.0167201	-0.56327	0.0217683	0.0157598	-0.583666	0.0554426	0.0151645	-0.678715	0.00605059	0.0211846	-0.0737396	1	0.0575541	1.67981	1.48357e-12	0.497072	4.55715	7.30692e-06						65
ENSG00000102245	CD40LG	0.00117969	-0.765573	0.0107548	0.000735189	-1.40746	4.64088e-05	0.000968634	-1.02194	0.000938087	0.00191953	0.170754	1	0.00624081	2.36112	2.82827e-19	0.0273509	4.07189	0.00346862					87
ENSG00000026508	CD44	0.0370344	-0.421454	0.134258	0.0181792	-1.51382	1.69023e-09	0.0209117	-1.34449	2.64429e-09	0.0897817	1.23706	1.29507e-07	0.108222	1.50348	3.32865e-10	0.391236	3.12793	0.0281614				85
ENSG00000169442	CD52	0.0213524	-0.601352	0.01292	0.0141557	-1.18796	5.20652e-06	0.0176076	-0.874716	0.000252173	0.0315152	0.1505	1	0.0851715	1.9395	8.66263e-17	0.744419	4.76785	9.68092e-07						51
ENSG00000196352	CD55	0.0191503	-0.552087	0.0252032	0.0482819	1.28269	4.09275e-10	0.024571	-0.0483319	0.97452	0.0141871	-0.931232	0.00679487	0.0190811	-0.441526	0.298467	0.0202159	-0.238946	0.665655		63
ENSG00000105369	CD79A	0.00254813	-1.55287	1.05136e-12	0.00143028	-2.26793	2.95393e-15	0.00180812	-1.97832	3.38969e-15	0.00771302	0.463829	0.303672	0.0253219	2.80825	3.10977e-36	0.281833	5.73084	3.49793e-13					11	26
ENSG00000007312	CD79B	0.00220995	-0.847052	0.000687865	0.00156395	-1.28739	1.85741e-05	0.00164668	-1.25696	2.13498e-06	0.00411827	0.325729	0.699472	0.010497	2.02632	1.99523e-16	0.147457	5.57628	4.06391e-11						29
ENSG00000144354	CDCA7	0.000408959	-0.609101	0.208917	0.000253975	-1.2479	0.0119908	0.000484317	-0.245897	0.727062	0.000471158	-0.243665	1	0.00153031	1.79207	3.34965e-07	0.0166484	5.07447	0.00012034						100
ENSG00000074276	CDHR2	0.0011561	-0.576995	0.090957	0.000307443	-2.51945	1.03229e-11	0.000301353	-2.6305	1.69366e-15	0.00525253	2.51208	4.60094e-26	0.00270196	0.946809	0.00340986	0.00118917	0.615197	0.766945				17
ENSG00000163624	CDS1	0.000550522	-0.52431	0.271895	0.000374278	-1.05065	0.0214756	0.000193727	-2.11189	9.29761e-08	0.00228599	2.33196	3.58114e-16	0.000884712	0.370511	0.500505	0	0.715069	1				40
ENSG00000273777	CEACAM20	0.00329527	0.182208	0.776357	0.00041438	-3.09093	7.68489e-20	0.000667281	-2.47126	2.31885e-18	0.00924865	2.22394	1.3602e-23	0.00380187	0.37799	0.30924	0	-1.35628	1				21
ENSG00000103888	CEMIP	0.000125834	-2.55281	3.12603e-11	4.01012e-05	-3.70476	2.96397e-10	5.3813e-05	-3.50318	4.89799e-12	0.00104702	1.11072	0.0098379	0.00210418	2.43938	5.52033e-14	0.0642151	7.22167	1.83694e-21						9
ENSG00000163075	CFAP221	0.00029099	-0.637026	0.269346	0.000213873	-0.999765	0.0901059	6.45756e-05	-2.77177	1.69378e-07	0.00125642	2.26166	7.12614e-11	0.000669512	0.874477	0.101871	0	1.53509	1				63
ENSG00000135346	CGA	0.000110104	-2.58213	1.68779e-10	0.00157732	2.57115	1.85497e-18	0.000150676	-1.95669	9.63921e-06	0.000523508	0.0749431	1	0.000645601	0.422335	0.492424	0	1.20252	1		22
ENSG00000138028	CGREF1	0.0103813	0.739162	0.000578779	0.00463838	-0.824602	0.00549042	0.00548893	-0.574995	0.0378312	0.00870769	0.24465	0.862019	0.00734072	-0.0424086	1	0.00237834	-1.08699	0.931755	60
ENSG00000089199	CHGB	0.000125834	-0.854074	0.256559	2.67342e-05	-2.61622	0.00145928	5.3813e-05	-1.95669	0.00330329	0.000244304	0.404492	1	0.000789068	2.58509	1.21724e-08	0.0118917	6.18462	4.49226e-06						59
ENSG00000133048	CHI3L1	0.0067321	-0.936738	2.1049e-05	0.00200506	-2.6869	1.0256e-21	0.00232472	-2.5371	8.18609e-25	0.0425263	2.93177	5.48485e-51	0.0150401	0.529654	0.0854418	0.0380534	1.85123	0.301258				5
ENSG00000133063	CHIT1	0.000464011	-1.6233	0.00021662	0.000441114	-1.51384	0.0108874	0.000441267	-1.57736	0.00162069	0.000698011	-0.758238	0.659246	0.00645601	3.67288	9.86242e-23	0.00594584	2.66224	0.323548					49
ENSG00000110172	CHORDC1	0.00179313	-1.73012	9.0669e-15	0.00164415	-1.68467	4.21132e-09	0.0135609	2.83921	3.92043e-53	0.00200678	-1.32652	0.000154084	0.00231938	-1.06592	0.00498726	0.00475667	0.358452	0.622443			24
ENSG00000154080	CHST9	0.00704668	1.08728	5.62675e-08	0.00096243	-2.45325	3.5628e-16	0.00156058	-1.7869	3.13437e-12	0.00865534	1.18429	3.871e-06	0.00418445	-0.114408	0.929961	0.00118917	-0.929191	0.985389	12
ENSG00000198108	CHSY3	0.000180886	-0.948917	0.0908904	0.000120304	-1.38283	0.0322655	0.000139914	-1.24126	0.0217216	0.000872514	2.08637	2.21384e-07	0.000597778	1.19806	0.0185289	0	1.95608	1				87
ENSG00000166165	CKB	0.00320089	-0.969552	2.59752e-05	0.00986491	1.2237	2.29954e-08	0.0050369	-0.0900519	0.915391	0.00415317	-0.395754	0.67245	0.00557129	0.088764	0.844934	0.00713501	0.652318	0.545916		70
ENSG00000123975	CKS2	0.00254813	-1.09451	1.87627e-06	0.00282045	-0.796104	0.0114213	0.0101384	1.85607	4.29207e-22	0.00249539	-0.95376	0.0130738	0.00399316	-0.191321	0.779874	0.00118917	-0.931609	0.985647			61
ENSG00000187912	CLEC17A	2.35938e-05	-3.22295	7.02121e-07	2.67342e-05	-2.63437	0.00153035	1.07626e-05	-3.63358	6.2372e-06	0.000244304	0.383118	1	0.000932534	2.97825	9.89262e-12	0.0261617	7.49161	3.42858e-15						21
ENSG00000198178	CLEC4C	0.000361771	-1.14594	0.00126039	0.000334177	-1.10985	0.0186293	0.000269065	-1.50617	0.000122572	0.00061076	-0.118134	1	0.00284543	2.7898	2.53081e-20	0.0178375	4.9034	0.000205459					74
ENSG00000165959	CLMN	0.0185998	-0.372491	0.227402	0.0380694	1.02905	2.27774e-06	0.0226983	0.0318399	0.992858	0.0155482	-0.592693	0.19595	0.0143945	-0.690179	0.0657264	0.00594584	-1.64976	0.951878		92
ENSG00000070371	CLTCL1	0.00338178	-0.525177	0.0696127	0.00819402	1.22386	3.86716e-08	0.00372386	-0.302017	0.430805	0.00314105	-0.545643	0.355044	0.00396925	-0.155762	0.851065	0.00237834	-0.304969	0.807543		72
ENSG00000118432	CNR1	9.43752e-05	-1.46666	0.0154164	0.000120304	-0.879255	0.392024	3.22878e-05	-2.70312	0.000127988	0.000244304	0.261128	1	0.000932534	2.7898	5.21195e-10	0.0118917	6.04897	3.50237e-05						77
ENSG00000188822	CNR2	6.29168e-05	-1.77161	0.00451772	6.68354e-05	-1.3999	0.0944733	7.53382e-05	-1.33812	0.0612451	0.000226854	0.464155	1	0.00062169	2.28288	3.58385e-06	0.0154592	6.7754	9.66367e-09						36
ENSG00000122756	CNTFR	0.00039323	-1.12939	0.00114551	0.00155058	1.56357	8.94596e-08	0.000957871	0.576076	0.121607	0.000191953	-1.95464	0.00037581	0.000454312	-0.656182	0.293679	0	0.715069	1		74
ENSG00000152910	CNTNAP4	0.00699163	1.49047	8.5591e-15	0.00149711	-1.57607	7.63733e-08	0.00162515	-1.50523	6.55608e-09	0.00441492	0.201436	0.954839	0.00358667	-0.139466	0.882517	0	-1.73146	1	5
ENSG00000187955	COL14A1	0.00143922	-1.39702	1.70787e-08	0.000788658	-2.15668	3.08344e-11	0.000968634	-1.91263	1.5755e-11	0.00518273	0.951552	0.00210521	0.0126251	2.72032	9.44962e-29	0.0558909	4.27875	0.000674862					20
ENSG00000108821	COL1A1	0.0110026	-1.01026	1.6798e-06	0.00617559	-1.79533	8.63664e-12	0.0105043	-1.00266	2.00799e-05	0.0317595	0.957494	0.000268984	0.0612364	2.17592	1.04096e-21	0.1427	2.97123	0.047655					57
ENSG00000170516	COX7B2	0.0408409	0.686214	0.00103382	0.0220691	-0.547533	0.0785113	0.0240436	-0.424317	0.131517	0.0321609	0.0991468	1	0.0251784	-0.296768	0.500505	0.00594584	-2.09277	1	69
ENSG00000124772	CPNE5	0.00106172	-1.07726	4.45155e-05	0.000628253	-1.75331	1.76393e-07	0.000548893	-2.02583	1.41758e-11	0.00317595	0.950107	0.00281817	0.00712552	2.51217	2.25209e-23	0.0321075	4.2005	0.00124765					45
ENSG00000021826	CPS1	0.220901	-0.536919	0.028174	0.625098	1.57254	5.87842e-16	0.232354	-0.395978	0.163547	0.183996	-0.734762	0.0399931	0.168382	-0.846058	0.0112789	0.0154592	-4.11991	1		29
ENSG00000117322	CR2	3.14584e-05	-0.056673	1	0	-1.80429	0.391613	1.07626e-05	-1.10108	0.524795	0	-1.3432	0.869182	9.56445e-05	1.94508	0.158801	0.00594584	8.13797	5.81014e-06						63
ENSG00000213145	CRIP1	0.00731408	-0.713851	0.00208387	0.00560081	-1.05237	0.000155638	0.00614544	-0.94322	0.000132653	0.0110984	0.0958417	1	0.0340973	2.14456	1.79038e-20	0.203348	4.33939	8.04077e-05					73	89
ENSG00000096006	CRISP3	0	-3.61961	0.00453418	0.00032081	5.74645	2.66866e-13	0	-2.99416	0.0191813	0	-2.13675	0.380814	2.39111e-05	-0.561271	0.738525	0	4.1745	1		38
ENSG00000132693	CRP	0.199777	-0.363023	0.23382	0.133203	-0.982036	0.000163115	0.0512192	-2.53062	2.7493e-28	0.708377	2.15428	4.56287e-27	0.323685	0.502159	0.108713	0.117728	-1.00787	0.792248				15
ENSG00000109846	CRYAB	0.00251667	-1.46388	2.54252e-11	0.0011763	-2.46127	5.03903e-17	0.0131734	2.04449	1.34783e-27	0.00415317	-0.468396	0.492966	0.00714943	0.424183	0.212202	0.0166484	1.69238	0.360764			44
ENSG00000175183	CSRP2	0.00828929	-0.512767	0.0683665	0.00626916	-0.900852	0.00255414	0.0230212	1.73418	3.2223e-19	0.00492098	-1.24148	0.00035158	0.00657556	-0.761267	0.054784	0.00594584	-0.587562	0.76432			70
ENSG00000124092	CTCFL	7.07814e-05	-3.1364	1.05738e-12	0.00177782	3.21449	3.89901e-27	0.000430504	-0.212298	0.794628	8.72514e-05	-2.4212	0.000317131	0.000143467	-1.6723	0.0125688	0	1.26761	1		12
ENSG00000116761	CTH	0.0279115	-1.70276	7.35054e-18	0.192713	2.18941	1.98298e-32	0.0691067	-0.0417905	0.987725	0.036506	-1.06567	0.000707962	0.0347429	-1.10748	0.000660436	0.00237834	-4.31277	1		7
ENSG00000259417	CTXND1	0.00208412	0.82323	0.00141952	0.00022724	-2.87214	1.6041e-13	0.00227091	0.895037	0.000596303	0.000924865	-0.731271	0.208342	0.000765156	-0.978929	0.0357307	0	-0.312412	1	73
ENSG00000156234	CXCL13	0.0317966	0.896549	4.0367e-06	0.0102659	-1.25271	1.89313e-06	0.0105689	-1.25505	4.43808e-08	0.0282869	0.45061	0.315444	0.026111	0.295167	0.430094	0.12843	2.58479	0.106802	23
ENSG00000145824	CXCL14	0.000330313	-2.74083	2.9514e-22	9.35696e-05	-4.22608	2.59745e-21	0.000473554	-2.04505	4.18351e-11	0.00183228	0.201498	0.994365	0.00824934	3.26455	8.02841e-41	0.122484	6.47998	2.02705e-18					6	13
ENSG00000163734	CXCL3	0.000802189	-2.02871	1.64675e-16	0.00100253	-1.48868	2.05117e-06	0.00792127	3.23744	6.10394e-60	0.000663111	-2.04724	7.32347e-08	0.000789068	-1.73383	2.52686e-05	0	-1.0778	1			22
ENSG00000163735	CXCL5	9.43752e-05	-1.84809	0.000223051	0.000173772	-0.704758	0.434875	8.61008e-05	-1.8103	0.00143121	0.000924865	2.4606	3.69119e-10	0.000549956	1.20812	0.0242453	0.00118917	3.09358	0.466669				68
ENSG00000124875	CXCL6	0.00121115	-0.888598	0.00111862	0.000347544	-2.66412	8.04195e-14	0.000904058	-1.28735	1.00873e-05	0.0060378	2.30551	5.72714e-23	0.00346711	1.00562	0.00103063	0.00475667	1.63272	0.443192				22
ENSG00000169429	CXCL8	0.0200469	-0.765279	0.000513846	0.0173104	-0.904897	0.000746169	0.0585163	1.49859	5.59053e-16	0.0249015	-0.285485	0.839382	0.0225482	-0.430038	0.274024	0.00237834	-3.05617	1			80
ENSG00000160683	CXCR5	0.000141563	-2.12245	7.68891e-08	5.34683e-05	-3.13772	9.15039e-08	0.000172202	-1.67387	0.000173897	0.000401356	-0.260738	1	0.0019368	2.63278	3.57905e-15	0.0594584	7.38749	3.6989e-22						8
ENSG00000148795	CYP17A1	0.0047974	-0.79149	0.000732969	0.0141691	1.35048	2.25286e-10	0.00913745	0.473253	0.0615874	0.00324575	-1.26717	0.000174124	0.00315627	-1.26887	0.000417578	0.00118917	-1.59978	1		60
ENSG00000140465	CYP1A1	0.015855	-0.292113	0.436006	0.00994511	-1.02164	0.000171152	0.0385409	1.67559	7.83229e-20	0.0095802	-1.04103	0.00192342	0.00798632	-1.28303	0.000178713	0.00118917	-2.94663	1			68
ENSG00000167600	CYP2S1	0.000196615	-0.0767107	1	0.000106937	-0.956296	0.277391	9.68634e-05	-1.18125	0.0735521	0.000122152	-0.684237	0.797546	0.000597778	1.92504	9.80906e-05	0.00951334	5.81605	0.000116149						99
ENSG00000160868	CYP3A4	0.140344	-0.694292	0.00182593	0.396174	1.36886	6.71244e-12	0.24529	0.405902	0.111161	0.0804283	-1.44716	1.13412e-06	0.0913405	-1.21432	0.000165429	0.00475667	-5.07127	1		49
ENSG00000171903	CYP4F11	0.0783707	0.738035	0.000258101	0.039727	-0.620619	0.0338277	0.0575476	0.0161646	1	0.0468889	-0.325705	0.728835	0.0373014	-0.670281	0.0562576	0.0035675	-3.58916	1	49
ENSG00000167910	CYP7A1	0.0419262	-0.340619	0.289408	0.107966	1.58852	4.57973e-16	0.0502291	0.0273919	1	0.0109064	-2.35909	5.147e-15	0.0205397	-1.36413	4.48417e-05	0.00237834	-3.79947	1		27
ENSG00000164488	DACT2	1.57292e-05	-3.42167	1.72075e-06	0.000507949	2.388	1.30849e-07	0.000182964	0.148279	0.963686	0.000157053	-0.0451189	1	7.17334e-05	-0.983504	0.323039	0	2.74566	1		77
ENSG00000118655	DCLRE1B	0.00106172	-0.854074	0.00285674	0.00086886	-1.05758	0.00269759	0.00351937	1.70627	1.22914e-14	0.000872514	-1.00468	0.0294296	0.00167378	0.0400397	0.97734	0.00713501	2.34022	0.295394			86
ENSG00000175197	DDIT3	0.0135507	-1.09892	1.05103e-07	0.020973	-0.240313	0.699167	0.0530811	1.80648	1.36256e-23	0.01054	-1.31996	2.93959e-05	0.0160683	-0.636368	0.0965778	0.00951334	-1.17279	0.857179			56
ENSG00000160570	DEDD2	0.00890272	-0.97291	5.3443e-06	0.0095441	-0.738095	0.0121105	0.0317174	1.73544	3.28686e-21	0.00785263	-1.01432	0.00285692	0.0128642	-0.214505	0.720077	0.0416209	1.54278	0.363927			64
ENSG00000164825	DEFB1	0.000267396	-3.02829	2.87917e-25	6.68354e-05	-4.6185	1.05019e-22	0.000161439	-3.57681	7.03065e-23	0.00753852	3.63541	3.80805e-58	0.00358667	1.39025	1.79249e-06	0.00118917	0.559791	0.774233				3
ENSG00000173077	DELEC1	0.000668491	-0.143956	0.939253	0.000441114	-0.792934	0.108914	0.000419741	-0.920164	0.0203309	0.00169268	1.61616	7.02703e-07	0.000693423	-0.0161485	1	0	0.715069	1				98
ENSG00000099958	DERL3	0.00519063	-0.607301	0.0178948	0.00327493	-1.26834	5.00546e-06	0.0038853	-1.04003	3.07212e-05	0.00973726	0.566273	0.118999	0.0223808	2.09807	9.4435e-19	0.0225942	1.76068	0.3359					93
ENSG00000065357	DGKA	0.00954762	-0.411788	0.165647	0.00606865	-1.09662	6.07545e-05	0.00543511	-1.32196	2.6784e-08	0.0136636	0.267757	0.786713	0.0354124	1.99386	1.39218e-17	0.221185	4.30322	9.23287e-05						94
ENSG00000274588	DGKK	0.000338178	1.89641	5.71654e-05	4.01012e-05	-1.91977	0.0250527	5.3813e-05	-1.68604	0.0177996	0.000191953	0.315763	1	0.000119556	-0.309732	0.787626	0	2.78748	1	33
ENSG00000100867	DHRS2	0.0172156	-0.333466	0.318333	0.00487898	-2.28502	8.20582e-18	0.0466343	1.93718	4.26578e-27	0.0121628	-0.828627	0.022304	0.00985139	-1.12186	0.00111656	0.0035675	-2.09499	1			47
ENSG00000147202	DIAPH2	0.0230669	0.723351	0.000502144	0.00997184	-0.890142	0.00142945	0.0139591	-0.349058	0.258995	0.0177295	0.0831354	1	0.0158053	-0.104909	0.940892	0.0178375	0.169956	0.591256	57
ENSG00000104371	DKK4	0.000401094	-1.33247	3.7266e-05	0.00243281	2.42847	3.73623e-21	0.000516605	-0.808298	0.0379318	0.000383906	-1.17014	0.0351291	0.000549956	-0.585118	0.329782	0	0.517388	1		18
ENSG00000164818	DNAAF5	0.0302315	0.614287	0.00507688	0.0174039	-0.489177	0.13875	0.0191467	-0.345078	0.262194	0.0221619	-0.0698223	1	0.0217591	-0.095761	0.908142	0.0249725	0.177025	0.582965	98
ENSG00000086061	DNAJA1	0.0214939	-0.992721	1.90441e-06	0.0327761	-0.162225	0.881772	0.0733256	1.5818	4.9786e-18	0.0201376	-0.938479	0.00426065	0.0245567	-0.60157	0.0969204	0.0297292	-0.219848	0.654486			75
ENSG00000140403	DNAJA4	0.00511985	-3.51222	2.51151e-59	0.00513296	-3.27474	1.6982e-32	0.151591	4.31958	5.71912e-143	0.00539214	-3.13299	2.05165e-23	0.0213287	-1.03441	0.00253398	0.0190267	-1.03645	0.81324			3
ENSG00000132002	DNAJB1	0.034793	-2.64836	2.75332e-39	0.0393126	-2.25148	8.25029e-19	0.55987	3.9365	7.73935e-122	0.0270828	-2.74506	3.02955e-20	0.0465311	-1.8907	7.38814e-09	0.0237834	-2.6778	1			5
ENSG00000162616	DNAJB4	0.0181043	-1.87891	3.33598e-21	0.0152251	-1.96236	9.06357e-15	0.16371	3.30918	1.75006e-85	0.0122326	-2.2335	1.00251e-13	0.0190333	-1.52446	5.02922e-06	0.0154592	-1.6202	0.918637			15
ENSG00000134769	DTNA	0.00582767	0.352837	0.274985	0.00136344	-2.07818	6.75521e-13	0.00203413	-1.52234	1.61701e-09	0.0112729	1.53062	4.98686e-11	0.00650383	0.445722	0.189516	0.0166484	1.84814	0.330752				61
ENSG00000140279	DUOX2	0	-3.3786	0.0143713	2.67342e-05	-0.634368	0.863252	0	-2.75316	0.0563342	0.000279204	4.06619	2.52646e-07	7.17334e-05	0.834658	0.703176	0	4.41551	1				92
ENSG00000120129	DUSP1	0.0305382	-1.42204	1.09807e-12	0.0389784	-0.87535	0.00109709	0.1527	1.98331	3.03714e-29	0.0415317	-0.740436	0.040279	0.0571476	-0.21488	0.658856	0.0392425	-0.69631	0.742132			40
ENSG00000184545	DUSP8	0.00176953	-0.379761	0.34846	0.00149711	-0.598824	0.131849	0.00430504	1.5496	6.5623e-13	0.000924865	-1.31442	0.00109717	0.00126729	-0.795522	0.0731942	0.00118917	0.150427	0.836245			97
ENSG00000152760	DYNLT5	0.00068422	-1.54189	8.10557e-09	0.00360911	1.69691	8.27998e-13	0.00231396	0.767675	0.00384261	0.000506058	-1.75824	3.28917e-05	0.000645601	-1.34368	0.00286071	0	-0.421976	1		40
ENSG00000101210	EEF1A2	0.00254027	-0.474137	0.141753	0.00054805	-2.77421	1.43647e-17	0.00119465	-1.67125	4.00676e-10	0.0108541	2.49584	6.22596e-31	0.00420836	0.448215	0.213479	0	-1.44134	1				12
ENSG00000172771	EFCAB12	0.00120328	-1.09533	2.04476e-05	0.00489235	1.70635	3.41142e-14	0.00196956	-0.149542	0.814282	0.00148327	-0.587474	0.367554	0.00136293	-0.68879	0.135899	0.00118917	0.14702	0.836496		34
ENSG00000115380	EFEMP1	0.0173021	-1.08523	1.26388e-07	0.00816729	-2.12522	3.6273e-16	0.0158964	-1.13621	7.28784e-07	0.0651593	1.40406	4.4898e-10	0.0919144	1.98398	4.3623e-18	0.218807	2.86838	0.0568189				70
ENSG00000146648	EGFR	0.0156348	-0.794034	0.000288501	0.048469	1.46134	3.15604e-13	0.0187592	-0.40589	0.158783	0.019841	-0.275901	0.862019	0.0178616	-0.429865	0.316842	0.0130808	-0.718762	0.767263		39
ENSG00000120738	EGR1	0.0594564	-1.82567	2.2779e-20	0.0621035	-1.57849	2.48508e-10	0.468378	2.77602	2.72904e-60	0.0935509	-0.893514	0.00676418	0.0699401	-1.30694	4.9151e-05	0.0392425	-2.00831	0.962738			20
ENSG00000179388	EGR3	0.000935887	-1.48801	3.15646e-09	0.00136344	-0.720677	0.0493816	0.00435885	1.6369	2.06576e-14	0.000907414	-1.31387	0.00114254	0.00329974	0.764815	0.0198591	0.01427	2.89766	0.114098			88
ENSG00000255150	EID3	0.0273295	0.876817	8.02197e-06	0.011469	-0.843722	0.00273055	0.0191897	0.0314413	0.994537	0.0134193	-0.559692	0.249664	0.0134141	-0.539128	0.182265	0.0130808	-0.406603	0.710318	25
ENSG00000049540	ELN	0.0012662	-1.75674	8.50121e-13	0.000802025	-2.26473	3.23686e-12	0.000591943	-2.79015	1.22959e-20	0.00481628	0.650909	0.0930374	0.0170008	3.31039	5.65914e-45	0.0630259	4.32377	0.000533713					3
ENSG00000170522	ELOVL6	0.0177661	0.682325	0.00146895	0.00890248	-0.67447	0.0265979	0.0125707	-0.093479	0.881956	0.012634	-0.0746632	1	0.00961228	-0.502377	0.230323	0.0035675	-1.47903	0.955058	75
ENSG00000136960	ENPP2	0.00522996	-1.22935	1.2134e-08	0.00741873	-0.515286	0.146715	0.00681273	-0.688857	0.00894608	0.00959765	-0.0693379	1	0.0329735	2.17486	8.229e-21	0.198591	4.37509	7.63573e-05					66	83
ENSG00000188897	ENSG00000188897	0.000668491	1.08083	0.00268777	0.000147038	-1.63437	0.00242275	0.000355166	-0.314787	0.654774	0.000261754	-0.721712	0.538207	0.00062169	0.657564	0.243922	0	1.45709	1	90
ENSG00000198758	EPS8L3	0.000802189	0.0668914	1	0.000213873	-2.00961	4.11522e-06	0.000182964	-2.31856	3.47603e-09	0.00214638	1.97099	1.76319e-11	0.00121947	0.766217	0.0724482	0	0.598816	1				57
ENSG00000175832	ETV4	0.00434912	0.035963	1	0.00200506	-1.25332	1.85741e-05	0.00257226	-0.89562	0.000727236	0.0093359	1.44863	1.56292e-09	0.00514089	0.305117	0.415073	0.00118917	-0.852129	0.976423				72
ENSG00000167880	EVPL	0.00169089	1.49587	1.68119e-09	5.34683e-05	-4.11851	1.91042e-15	0.000215252	-2.38119	1.14914e-10	0.00177993	1.1469	0.000932716	0.000812979	-0.210196	0.799693	0.00118917	1.32035	0.661323	8
ENSG00000124491	F13A1	0.00445923	-1.21288	1.73886e-08	0.00157732	-2.66169	1.10707e-20	0.00182964	-2.51159	1.31832e-23	0.0246398	2.1064	1.33613e-23	0.0251067	1.95146	2.07137e-16	0.0368642	2.17754	0.219776				20
ENSG00000184731	FAM110C	0.00039323	-0.74659	0.0892854	0.000160405	-1.97175	5.41077e-05	0.000129151	-2.36807	7.78359e-08	0.00209403	2.68814	8.55796e-20	0.000789068	0.540692	0.330834	0.00237834	2.6207	0.404788				29
ENSG00000179083	FAM133A	0.000802189	1.32439	4.01034e-05	0.000213873	-1.24457	0.0176483	0.000161439	-1.73667	0.000132306	0.00062821	0.515756	0.703786	0.0004304	-0.0873396	0.976026	0	1.3127	1	31
ENSG00000185442	FAM174B	0.0229568	0.809585	5.83372e-05	0.00895594	-1.00234	0.000249857	0.013873	-0.292047	0.389348	0.0155656	-0.0723253	1	0.0153031	-0.0958172	0.956867	0.0178375	0.224786	0.581829	34
ENSG00000197520	FAM177B	5.50522e-05	-1.59159	0.0312808	1.33671e-05	-2.73029	0.00585062	1.07626e-05	-3.12662	0.000420657	0.000366456	1.81367	0.00375145	0.000478223	2.22698	5.60686e-05	0.00832418	6.20252	7.91195e-05						86
ENSG00000226777	FAM30A	0.000369636	-1.69615	3.27293e-08	0.000147038	-2.82419	1.29168e-10	0.00024754	-2.17229	2.35013e-09	0.00104702	0.190647	1	0.00514089	3.50656	2.24954e-39	0.0190267	4.47055	0.00114659					7
ENSG00000101447	FAM83D	0.0151708	-1.22698	1.81824e-09	0.021775	-0.493533	0.132104	0.0725614	2.21387	1.91659e-36	0.0105749	-1.60002	1.79048e-07	0.0123142	-1.32746	8.35197e-05	0.0118917	-1.15183	0.84701			31
ENSG00000177138	FAM9B	0.00398735	0.79572	0.000534852	0.00266005	-0.109972	0.99064	0.00257226	-0.179625	0.735871	0.00186718	-0.674361	0.190165	0.00162596	-0.856014	0.0411325	0.00118917	-0.260769	0.89775	59
ENSG00000163520	FBLN2	0.00125047	-1.28199	2.53329e-07	0.00145701	-0.885881	0.00933409	0.000710332	-2.06684	6.5623e-13	0.00467667	1.15537	4.1824e-05	0.00877539	2.3417	7.29424e-21	0.0130808	2.53658	0.194512					65
ENSG00000171931	FBXW10	0.00160438	0.896125	0.000991683	0.000681721	-0.78942	0.0656882	0.00119465	0.164902	0.77237	0.000767812	-0.562842	0.52486	0.00062169	-0.845522	0.102967	0	0.103451	1	67
ENSG00000241322	FBXW10B	0.000471876	1.42661	0.000346455	0.000173772	-0.659903	0.483864	0.000236777	-0.196428	0.867928	0.000139602	-0.910241	0.472999	9.56445e-05	-1.29593	0.115455	0	2.12005	1	53
ENSG00000104921	FCER2	4.71876e-05	-1.11181	0.343192	1.33671e-05	-2.10686	0.0712383	1.07626e-05	-2.50318	0.0187396	0.000157053	1.02764	0.620505	0.000263023	1.91266	0.0100172	0.0107025	7.33889	5.97713e-08						38
ENSG00000162894	FCMR	0.0096184	-0.541365	0.0334118	0.00728506	-0.922938	0.00101965	0.00870694	-0.661924	0.0105335	0.0126515	0.00884779	1	0.0346951	1.79688	4.52683e-14	0.268752	4.48323	1.85254e-05						75
ENSG00000163534	FCRL1	0.000196615	-1.76562	7.98095e-06	0.000106937	-2.3999	7.65042e-06	0.000107626	-2.4925	1.8579e-07	0.000418807	-0.347042	0.980844	0.00239111	2.93344	1.12591e-18	0.0523234	6.97448	4.37403e-16					95	18
ENSG00000132704	FCRL2	6.29168e-05	-3.01603	8.93794e-11	6.68354e-05	-2.60706	1.13864e-05	6.45756e-05	-2.77177	1.69378e-07	0.000244304	-0.738872	0.553188	0.00219982	3.49246	1.85457e-25	0.04281	7.10711	2.73236e-17					31	16
ENSG00000160856	FCRL3	0.0027998	-0.433743	0.196296	0.00204516	-0.886825	0.00523128	0.00302429	-0.250889	0.562024	0.00277459	-0.363495	0.764722	0.00867974	1.60596	3.78123e-10	0.0725392	4.46829	7.75242e-05						84
ENSG00000143297	FCRL5	0.000967346	-1.41412	2.11869e-08	0.000347544	-2.77914	4.61718e-15	0.000688806	-1.83741	2.29203e-10	0.0032981	0.827484	0.0130738	0.00894277	2.82598	2.69715e-31	0.0487559	4.65808	3.92728e-05					14	78
ENSG00000132185	FCRLA	0.000133698	-2.3786	8.57549e-10	8.02025e-05	-2.79741	2.38159e-07	0.000139914	-2.14458	1.21282e-06	0.000383906	-0.505205	0.779095	0.00191289	2.34562	1.55536e-12	0.0903768	8.02279	7.11809e-33						1
ENSG00000181617	FDCSP	7.8646e-06	-2.1671	0.129763	0	-2.21933	0.218319	0	-2.61565	0.076997	3.49006e-05	-0.0212722	1	7.17334e-05	0.995123	0.672711	0.0154592	9.87494	4.61314e-17						17
ENSG00000101311	FERMT1	0.00300428	1.17419	1.26388e-07	0.000989164	-1.05013	0.00220702	0.00122694	-0.740557	0.0176843	0.00169268	-0.152517	1	0.00169769	-0.135507	0.898742	0.00118917	0.343559	0.806896	15
ENSG00000140285	FGF7	0.000432553	-1.62357	4.39142e-08	0.000133671	-3.11745	1.47658e-12	0.000215252	-2.54526	3.13338e-12	0.00293165	1.98729	1.94722e-13	0.00356276	2.22926	5.38265e-15	0.0202159	4.39023	0.00138956				50
ENSG00000112214	FHL5	6.29168e-05	-2.1068	0.00297907	5.34683e-05	-2.00174	0.0429227	0	-4.78558	5.78295e-06	8.72514e-05	-1.26074	0.551088	0.00160205	4.64649	5.90786e-19	0.00594584	5.05051	0.0478016					92
ENSG00000004478	FKBP4	0.00978356	-0.963669	6.50031e-06	0.0095842	-0.876914	0.00174451	0.037357	1.96152	1.46644e-27	0.00841103	-1.04644	0.00190973	0.0104731	-0.67607	0.0757977	0.00594584	-1.17831	0.87838			45
ENSG00000128591	FLNC	0.0067321	2.86979	2.91054e-49	0.000588152	-2.4554	3.30191e-14	0.000742619	-2.17986	8.40856e-15	0.00151817	-0.966982	0.0191626	0.001076	-1.44234	0.000312915	0	-1.23358	1	1
ENSG00000125848	FLRT3	0.00154933	-1.95958	2.59139e-18	0.00769944	0.987312	2.53792e-05	0.00891143	1.43861	5.80811e-13	0.00253029	-0.961589	0.011913	0.00169769	-1.52474	4.6362e-05	0	-1.95953	1			96
ENSG00000122025	FLT3	0.00111677	-0.553714	0.124534	0.000761924	-1.08655	0.00313121	0.000387454	-2.18756	1.6415e-11	0.00164033	0.191031	1	0.00554738	2.47917	1.17356e-20	0.021405	3.97312	0.00693691					71
ENSG00000160097	FNDC5	0.00434912	-1.27201	3.0288e-09	0.0151583	1.11601	4.5155e-07	0.0137546	0.987471	2.35382e-06	0.00432767	-1.09056	0.00161384	0.0038736	-1.22198	0.000590274	0	-2.84915	1		84
ENSG00000170345	FOS	0.0130867	-3.04719	4.13292e-49	0.00878217	-3.41385	2.35414e-35	0.272175	3.91075	3.85104e-119	0.0241861	-1.8416	3.41512e-10	0.0380904	-1.11182	0.000648233	0.0737284	-0.0543884	0.613685			6
ENSG00000125740	FOSB	0.000967346	-1.87936	5.54408e-15	0.000895594	-1.80571	5.95743e-09	0.00767373	2.63531	3.51259e-41	0.00132622	-1.15252	0.0033027	0.00241502	-0.191896	0.793144	0.00237834	0.375095	0.695393			27
ENSG00000180549	FUT7	0.000503334	-0.562138	0.231977	0.00022724	-1.69326	0.000205278	0.000269065	-1.51215	0.00012648	0.000959765	0.643125	0.313367	0.00205636	2.02568	3.21116e-10	0.0225942	5.24267	1.04063e-05						68
ENSG00000033170	FUT8	0.00433339	-0.74286	0.00203777	0.00340861	-1.03311	0.000329234	0.00384225	-0.878688	0.000597661	0.00755597	0.308433	0.703391	0.0203962	2.13068	7.96248e-20	0.0535126	3.13406	0.0381012					83
ENSG00000123689	G0S2	0.0467314	-0.921292	1.11381e-05	0.0496721	-0.705534	0.0119704	0.163914	1.77534	2.37855e-23	0.0438002	-0.875649	0.00868523	0.0515046	-0.596062	0.0979475	0.0654042	-0.175588	0.639165			57
ENSG00000131482	G6PC1	0.244274	-0.916996	1.11381e-05	0.778686	1.36903	6.4564e-12	0.407967	0.0777031	0.892339	0.32194	-0.325292	0.722875	0.213837	-0.948037	0.00391502	0.035675	-3.41358	1		48
ENSG00000116717	GADD45A	0.0244904	-0.745128	0.000760456	0.0339257	-0.0916806	0.987138	0.0690959	1.43711	1.04789e-14	0.0195094	-0.978972	0.00253829	0.0214244	-0.803461	0.0246639	0.0225942	-0.590524	0.730038			85
ENSG00000099860	GADD45B	0.010861	-1.34111	3.9628e-11	0.016749	-0.484281	0.145715	0.0512838	1.95114	1.12362e-27	0.0106272	-1.18118	0.000248784	0.0174312	-0.381868	0.395153	0.0118917	-0.76514	0.777838			43
ENSG00000175857	GAPT	0.000149427	-1.25545	0.0120918	5.34683e-05	-2.43346	0.000341681	7.53382e-05	-2.1139	0.00015196	0.000349006	0.312152	1	0.00114773	2.52737	1.29432e-10	0.0237834	6.6234	9.73636e-11						31
ENSG00000114480	GBE1	0.0548713	0.656057	0.00189129	0.0322949	-0.424102	0.233208	0.0346233	-0.322026	0.30741	0.0383732	-0.121026	1	0.0352928	-0.248883	0.590553	0.0166484	-1.21341	0.848736	79
ENSG00000111846	GCNT2	0.0410453	0.625324	0.0037849	0.0216413	-0.628747	0.0323901	0.0287792	-0.152617	0.73404	0.0307125	-0.028219	1	0.0248676	-0.362412	0.380886	0.0178375	-0.718684	0.759066	96
ENSG00000174500	GCSAM	0.000935887	-0.666915	0.0440944	0.000788658	-0.845381	0.0321358	0.00101168	-0.465337	0.243394	0.00116917	-0.17857	1	0.00370623	1.84835	7.16781e-11	0.0309184	4.67563	0.000109987						97
ENSG00000130513	GDF15	0.0122137	-1.22448	2.27926e-09	0.0276431	0.310363	0.441469	0.0532426	1.91315	1.34258e-26	0.00453707	-2.53994	2.38742e-16	0.00899059	-1.47176	1.39015e-05	0.0035675	-2.29733	1			48
ENSG00000265107	GJA5	0.000692085	-1.2248	0.00011982	0.0011763	-0.203029	0.930397	0.000656519	-1.20681	0.00078924	0.00104702	-0.375937	0.896636	0.00542783	2.68186	7.75904e-20	0.00237834	1.42098	0.520971					82
ENSG00000124713	GNMT	0.0252532	-0.870988	4.38592e-05	0.0672765	1.02777	1.9108e-06	0.0533287	0.598341	0.00802372	0.0271526	-0.613219	0.136141	0.0202527	-1.04183	0.0023099	0.00594584	-2.47231	1		89
ENSG00000135052	GOLM1	0.00265037	-0.714277	0.00580323	0.00276699	-0.544584	0.144596	0.00203413	-1.09128	3.56122e-05	0.00811438	1.39859	1.20761e-08	0.00722116	1.08735	7.33397e-05	0.00594584	0.904355	0.519049				77
ENSG00000120053	GOT1	0.0369872	-0.919016	1.20809e-05	0.114823	1.30557	1.15404e-10	0.0559763	-0.109691	0.843475	0.0540959	-0.155275	1	0.0444269	-0.459783	0.23264	0.0154592	-1.83832	0.950821		56
ENSG00000063660	GPC1	0.00207625	-1.05296	9.48525e-06	0.000895594	-2.21933	3.26119e-13	0.00147448	-1.51836	7.06338e-09	0.00959765	1.89317	6.75468e-17	0.00925361	1.66013	6.2059e-11	0.0225942	2.73744	0.116285				35
ENSG00000147257	GPC3	0.759799	0.251553	0.50559	0.448466	-0.703904	0.0116481	0.32022	-1.29665	7.14478e-09	1.33892	1.24389	7.49623e-08	0.737109	0.13733	0.759211	0.130808	-2.36337	1				83
ENSG00000204882	GPR20	8.65106e-05	-1.93412	0.00191694	0.000147038	-0.912353	0.394055	0	-5.04861	1.81103e-07	0.000191953	-0.45126	1	0.00176942	4.22394	5.74643e-20	0	2.12005	1					81
ENSG00000013588	GPRC5A	6.29168e-05	-2.30383	1.69294e-05	6.68354e-05	-1.91235	0.0062358	0.000753382	2.85602	6.02314e-15	8.72514e-05	-1.45126	0.148472	0.000310845	0.414207	0.690708	0	2.20252	1			84
ENSG00000166123	GPT2	0.0478561	-0.637694	0.00582008	0.127308	1.30207	1.36283e-10	0.0665559	0.0181787	1	0.0427706	-0.706912	0.0560955	0.0428966	-0.677502	0.0535065	0.00594584	-3.21236	1		57
ENSG00000176153	GPX2	0.238227	0.798338	4.78228e-05	0.0914041	-1.03763	5.7747e-05	0.14085	-0.339722	0.262122	0.185444	0.153105	1	0.14538	-0.245144	0.594459	0.0237834	-2.76709	1	32
ENSG00000075240	GRAMD4	0.0202671	-0.884336	3.30095e-05	0.0582003	1.17407	1.95021e-08	0.0289406	-0.181395	0.666691	0.0299272	-0.107218	1	0.0301519	-0.0903848	0.919577	0.0237834	-0.356509	0.685983		69
ENSG00000180875	GREM2	0.000487605	-2.71007	2.34382e-25	0.00760587	2.74566	9.75952e-40	0.00164668	-0.636117	0.0410237	0.00151817	-0.703096	0.177364	0.00141076	-0.783663	0.0763547	0	-0.992338	1		4
ENSG00000134317	GRHL1	0.00380647	-1.21347	2.43921e-08	0.00372942	-1.10351	8.88021e-05	0.0182534	2.24646	2.30838e-34	0.00441492	-0.797459	0.0430361	0.00334756	-1.18884	0.0009643	0.00118917	-1.60787	1			34
ENSG00000163873	GRIK3	3.14584e-05	-1.1208	0.454063	0	-2.65229	0.0901059	1.07626e-05	-1.99416	0.108948	0	-2.1912	0.290179	0.000334756	3.28904	2.92445e-06	0.00832418	7.55301	6.2863e-07						47
ENSG00000124610	H1-1	0.00696803	0.739195	0.00076718	0.00473195	-0.119215	0.975612	0.00278751	-1.04532	4.54908e-05	0.00506058	0.0003728	1	0.00506916	0.00511774	1	0.00118917	-1.09732	1	64
ENSG00000084110	HAL	0.106219	-0.663699	0.00330629	0.248227	0.988597	4.61453e-06	0.162461	0.173766	0.649553	0.135222	-0.15502	1	0.0880886	-0.819259	0.0148265	0.0107025	-3.6456	1		96
ENSG00000105697	HAMP	0.0506952	-1.18924	3.71808e-09	0.0846003	-0.199319	0.795854	0.0400799	-1.47625	4.35455e-11	0.260637	1.96581	6.00185e-22	0.143443	0.688254	0.0158849	0.0665934	-0.486272	0.698408				27
ENSG00000113070	HBEGF	0.00138417	-1.33115	2.8285e-08	0.00157732	-0.968369	0.00260469	0.00694188	2.15597	1.54815e-27	0.00162288	-0.883129	0.0401814	0.00196071	-0.559183	0.229097	0.00237834	0.335782	0.701356			46
ENSG00000255398	HCAR3	0.00010224	-2.2411	4.32013e-07	0.000213873	-0.907972	0.149968	0.00105473	2.55427	3.65995e-16	3.49006e-05	-3.08975	8.61482e-05	0.000549956	0.64518	0.277709	0	1.61755	1			78
ENSG00000114315	HES1	0.0157764	-0.905628	2.19015e-05	0.017297	-0.63965	0.0295137	0.049325	1.47635	2.06895e-15	0.0199806	-0.3795	0.608041	0.0210418	-0.282734	0.581865	0.0130808	-0.820288	0.78521			83
ENSG00000163909	HEYL	0.00136058	-0.894078	0.00114551	0.00102927	-1.21933	0.000308064	0.000807195	-1.65682	1.74791e-08	0.0030189	0.588781	0.18763	0.00812979	2.48219	2.2037e-22	0.0166484	3.06244	0.0848371					51
ENSG00000113924	HGD	0.166541	-0.471613	0.0705061	0.369145	1.09112	2.08793e-07	0.228942	0.162588	0.679033	0.139759	-0.668741	0.0776345	0.118599	-0.898295	0.00668507	0.00832418	-4.47081	1		80
ENSG00000143512	HHIPL2	0.00140776	0.965353	0.000472281	0.000454481	-1.17751	0.00420667	0.000570418	-0.865267	0.0178447	0.00139602	0.703868	0.150308	0.000573867	-0.724769	0.185358	0	0.328046	1	55
ENSG00000156510	HKDC1	0.00290204	0.417455	0.199612	0.000481215	-2.53187	4.12073e-14	0.000645756	-2.16873	4.64611e-14	0.00563644	1.59976	1.24507e-10	0.0038736	0.800137	0.0113253	0.0035675	0.980123	0.547623				67
ENSG00000241935	HOGA1	0.00971278	0.716575	0.00103379	0.00636273	-0.198002	0.848499	0.00727552	0.0391659	0.964919	0.00438002	-0.789386	0.0467609	0.00428009	-0.795704	0.0376101	0	-2.58961	1	68
ENSG00000196196	HRCT1	0.0618	0.754906	0.000179147	0.0264401	-0.88817	0.000896172	0.0499169	0.211791	0.542351	0.0322481	-0.536976	0.243253	0.0317301	-0.542199	0.143244	0.0035675	-3.23701	1	42
ENSG00000080824	HSP90AA1	0.125865	-1.03666	3.93058e-07	0.121159	-0.972445	0.000193647	0.525086	2.11831	3.76219e-34	0.0998679	-1.23639	4.62553e-05	0.13065	-0.788977	0.0195472	0.129619	-0.724753	0.740946			35
ENSG00000204389	HSPA1A	0.108374	-2.10981	1.72742e-26	0.144699	-1.46972	3.92936e-09	1.13547	3.33562	4.70332e-88	0.0755248	-2.40203	2.84573e-16	0.111976	-1.76563	5.40738e-08	0.0570801	-2.60082	1			13
ENSG00000204388	HSPA1B	0.0596844	-3.16555	8.58154e-53	0.0897199	-2.32968	5.65718e-20	1.41633	4.42095	2.96183e-152	0.0314629	-3.8124	7.07111e-34	0.0808675	-2.37112	1.9746e-12	0.0499451	-2.90872	1			2
ENSG00000204390	HSPA1L	0.000951616	-1.07058	8.11541e-05	0.000708455	-1.39518	4.62539e-05	0.00411131	2.15305	7.57807e-24	0.000767812	-1.21825	0.0050005	0.00136293	-0.302608	0.637835	0.00475667	1.83273	0.418187			55
ENSG00000164070	HSPA4L	0.0045772	-1.81629	1.99104e-18	0.00437104	-1.70664	1.22401e-10	0.0394987	3.25476	4.78235e-78	0.00345516	-2.00639	1.47568e-10	0.00327583	-2.0341	9.55152e-09	0.00118917	-2.39067	1			16
ENSG00000173110	HSPA6	0.00880835	-4.12552	8.44308e-80	0.00870197	-3.90186	2.20416e-43	0.424768	5.40434	8.94091e-218	0.00710226	-4.12545	2.11303e-36	0.016953	-2.79692	3.8567e-15	0.0202159	-2.33	1			1
ENSG00000109971	HSPA8	0.235002	-0.66489	0.0031684	0.194157	-0.889448	0.000776345	0.628482	1.41019	1.87845e-14	0.256188	-0.410995	0.506477	0.281004	-0.249276	0.586643	0.478046	0.544847	0.506307			87
ENSG00000106211	HSPB1	0.350698	-0.798627	0.000193492	0.296682	-0.967982	0.000205278	1.22095	1.9589	5.31818e-29	0.26308	-1.11889	0.000289187	0.299272	-0.887411	0.00738746	0.202159	-1.37687	0.856448			41
ENSG00000144381	HSPD1	0.118402	-0.675901	0.00260795	0.101764	-0.834692	0.00182987	0.359073	1.74098	1.50812e-22	0.0953658	-0.903948	0.0058674	0.0994225	-0.810152	0.0161789	0.0547017	-1.5782	0.89591			59
ENSG00000115541	HSPE1	0.113431	-0.529087	0.0319147	0.0940241	-0.766998	0.00509333	0.301676	1.58828	1.59267e-18	0.0863614	-0.870375	0.00898535	0.090145	-0.775409	0.0223095	0.0677826	-1.10059	0.811008			72
ENSG00000120694	HSPH1	0.0401252	-2.12689	9.12089e-27	0.042788	-1.83452	2.5233e-13	0.428416	3.38408	2.12482e-90	0.0306601	-2.28033	6.92887e-15	0.0518872	-1.44516	7.27679e-06	0.0570801	-1.18211	0.826722			12
ENSG00000105376	ICAM5	0.00175381	0.816723	0.00244684	0.000280709	-2.31755	1.61746e-09	0.000484317	-1.57429	1.34653e-06	0.00263499	1.39799	2.14017e-06	0.00117165	-0.0647213	1	0.00118917	0.935361	0.718967	86
ENSG00000172201	ID4	0.000416824	-1.76047	3.25811e-08	0.00041438	-1.57336	0.000171046	0.000753382	-0.675359	0.100599	0.000732912	-0.64667	0.476964	0.00516481	3.03678	8.70074e-26	0.0321075	4.9923	8.9405e-05					30	92
ENSG00000160888	IER2	0.0431845	-1.08031	1.18525e-07	0.0497122	-0.721065	0.00981377	0.159642	1.66902	1.8378e-20	0.0524555	-0.605488	0.142098	0.0668316	-0.202764	0.682657	0.121295	0.691028	0.485321			66
ENSG00000137331	IER3	0.00920158	-1.41083	3.6973e-12	0.00902278	-1.28626	9.92427e-07	0.0461931	2.01582	1.84245e-29	0.0172932	-0.205988	0.969628	0.013988	-0.530616	0.191632	0.0225942	0.27931	0.567577			39
ENSG00000162783	IER5	0.0162247	-2.03916	1.22648e-24	0.0143963	-2.03165	1.19664e-15	0.15694	3.13287	1.8479e-76	0.0151468	-1.89733	2.44646e-10	0.0309649	-0.769241	0.0245743	0.0570801	0.204898	0.568659			18
ENSG00000115457	IGFBP2	0.941565	0.689996	0.000753625	0.360417	-1.10869	1.3741e-05	0.72231	0.0634319	0.92279	0.694591	-0.00952369	1	0.52944	-0.440469	0.249991	0.0737284	-3.2254	1	63
ENSG00000204866	IGFL2	8.65106e-05	-1.14156	0.134302	9.35696e-05	-0.804293	0.520139	8.61008e-05	-1.00644	0.183341	0.000122152	-0.3432	1	0.000573867	2.30018	6.65287e-06	0.0107025	6.33889	5.678e-06						62
ENSG00000211895	IGHA1	0.072834	-1.12961	3.15041e-08	0.0581869	-1.35322	9.50519e-08	0.0563099	-1.45745	1.01843e-10	0.214586	0.868259	0.00124566	0.49606	2.4856	2.70408e-30	0.134376	0.0412181	0.591343					17
ENSG00000211890	IGHA2	5.50522e-05	-0.619609	0.760554	0	-2.9418	0.0381755	2.15252e-05	-1.66296	0.130674	0.000122152	0.863251	0.84868	0.0002152	1.81955	0.031707	0.00832418	7.1745	7.93191e-06						66
ENSG00000211896	IGHG1	0.599746	-0.904677	1.568e-05	0.246288	-2.18488	7.03515e-18	0.50553	-1.1119	9.75971e-07	1.45431	0.740514	0.0100239	3.59717	2.48394	1.03303e-30	1.45197	0.605653	0.687826					16
ENSG00000211897	IGHG3	0.0788426	-0.903472	2.50445e-05	0.0406226	-1.83732	6.52131e-13	0.0680842	-1.0708	4.1582e-06	0.14393	0.234714	0.880874	0.520593	2.72367	7.67806e-37	0.0499451	-1.29839	0.840923					10
ENSG00000211899	IGHM	0.226217	-1.73513	1.90781e-18	0.212563	-1.65719	3.83275e-11	0.0518112	-3.84961	8.44268e-55	1.06234	1.0784	1.13798e-05	2.78591	3.10379	1.72555e-51	4.70554	3.03084	0.0562581					2
ENSG00000211592	IGKC	2.68224	-1.12232	2.8883e-08	1.44895	-1.95352	7.36856e-15	2.26517	-1.30851	5.4146e-09	6.98344	0.646607	0.037167	19.9087	2.70869	1.06053e-37	12.7086	1.40042	0.463648					8
ENSG00000211675	IGLC1	0.0110104	-1.05142	7.39618e-07	0.0103729	-1.01972	0.000226966	0.00728628	-1.63363	4.3728e-12	0.0306776	0.846378	0.00263182	0.0688402	2.3874	3.05995e-26	0.0451884	1.2869	0.410812					28
ENSG00000173421	IHO1	0.000857241	0.931453	0.00507688	0.000240607	-1.38418	0.00373822	0.000387454	-0.691602	0.134645	0.000715461	0.386152	0.862019	0.000573867	0.0329547	1	0.00118917	2.02945	0.568061	99
ENSG00000136634	IL10	0.000346042	-1.84517	1.75661e-09	0.000441114	-1.27346	0.0013969	0.00260455	2.46116	2.69982e-25	0.000383906	-1.42054	0.00436433	0.000932534	-0.0342783	1	0.0035675	2.29374	0.387203			51
ENSG00000137033	IL33	0.00165157	-1.10946	9.72241e-06	0.00220557	-0.499643	0.247255	0.00164668	-1.02129	0.00030669	0.00342025	0.253527	0.887857	0.00992312	2.21697	1.61475e-18	0.0344859	3.62196	0.0145841					97
ENSG00000136694	IL36A	0.005576	2.07273	1.52706e-26	0.000187139	-4.02943	1.5278e-25	0.000774907	-2.061	1.75872e-13	0.00335045	0.384658	0.577476	0.00169769	-0.706042	0.109258	0.00118917	-0.181697	0.885756	2
ENSG00000168685	IL7R	0.00752642	-0.991852	6.33632e-06	0.00410369	-1.82291	2.57614e-11	0.00951414	-0.506655	0.0792442	0.0147455	0.272092	0.787669	0.0423944	2.22522	1.38819e-21	0.24259	4.33072	0.000113793					58	98
ENSG00000143195	ILDR2	0.000503334	-0.348013	0.645326	0.00126987	1.51763	9.55767e-07	0.000312115	-1.10108	0.00726898	0.000506058	-0.243665	1	0.000502134	-0.226167	0.818998	0	0.974074	1		86
ENSG00000137265	IRF4	0.00214704	-1.10423	2.3564e-06	0.0012164	-1.85362	3.31353e-10	0.00349784	-0.166584	0.758528	0.00420552	0.162881	1	0.0130077	2.24344	6.67987e-21	0.0499451	3.77275	0.00466373					64
ENSG00000101230	ISM1	0.00617371	1.079	1.07973e-07	0.0032482	-0.342791	0.526639	0.00177583	-1.37709	1.10359e-07	0.00453707	0.234044	0.899214	0.00260631	-0.650769	0.127084	0.0035675	0.259311	0.666685	14
ENSG00000135916	ITM2C	0.013417	-0.917478	1.69294e-05	0.0084881	-1.53051	3.7102e-09	0.0098693	-1.34487	3.8962e-09	0.031777	0.683976	0.0261924	0.0783568	2.40336	1.61865e-27	0.173619	3.04188	0.0381253					23
ENSG00000132465	JCHAIN	0.036303	-1.19925	3.15646e-09	0.0292605	-1.40176	2.70357e-08	0.0295756	-1.43729	1.63641e-10	0.111647	0.873956	0.00108245	0.259101	2.50211	6.88725e-31	0.227131	1.74727	0.305266					15
ENSG00000167476	JSRP1	0.000755001	-1.10062	0.000116559	0.000454481	-1.73966	1.55054e-06	0.000527367	-1.57765	7.01625e-07	0.00228599	0.946306	0.0060162	0.00538001	2.62199	2.20736e-23	0	-0.191149	1					43
ENSG00000177606	JUN	0.0526849	-2.69342	1.78517e-40	0.100146	-1.49773	1.92402e-09	0.854701	3.77296	1.66466e-112	0.0328589	-3.11479	8.8706e-25	0.0610451	-2.14688	1.01648e-10	0.0332967	-2.85261	1			9
ENSG00000158445	KCNB1	0.00303573	-0.828791	0.000578779	0.0120571	2.04774	4.35448e-24	0.00275523	-0.917457	0.000465794	0.003333	-0.538723	0.358773	0.00229547	-1.08569	0.00401053	0	-1.97055	1		16
ENSG00000171385	KCND3	0.00039323	-0.967843	0.00983671	0.000160405	-2.15697	4.34446e-06	0.000161439	-2.23624	7.7626e-08	0.00244304	2.78438	7.85329e-23	0.00100427	0.734063	0.101453	0	0.847034	1				23
ENSG00000176076	KCNE5	0.000306719	0.154831	0.970775	8.02025e-05	-1.85823	0.00515516	3.22878e-05	-3.10108	1.46624e-06	0.000837613	2.11231	2.51063e-07	0.000406489	0.637801	0.373161	0	2.02945	1				91
ENSG00000121361	KCNJ8	0.00588272	-0.962337	1.27026e-05	0.0170831	1.10316	5.41456e-07	0.0126676	0.532273	0.0298421	0.00588074	-0.807745	0.0339809	0.00676685	-0.562083	0.17169	0	-3.03007	1		85
ENSG00000080709	KCNN2	7.07814e-05	-1.66333	0.00831349	0.000681721	3.15918	5.01835e-14	6.45756e-05	-1.61565	0.0205822	8.72514e-05	-1.00109	0.570523	9.56445e-05	-0.765411	0.435688	0	2.62701	1		36
ENSG00000104783	KCNN4	0.000629168	-1.12235	0.000157019	0.000441114	-1.52419	5.86866e-05	0.000624231	-1.03679	0.00196812	0.00127387	0.203288	1	0.00396925	2.30138	1.6045e-16	0.0487559	5.58076	6.94134e-09						35
ENSG00000156486	KCNS2	0.000173021	-1.40683	0.00139029	4.01012e-05	-3.10686	1.79422e-06	7.53382e-05	-2.46365	2.55074e-06	0.00134367	2.63964	1.01391e-14	0.000980357	1.69354	3.49366e-05	0	1.63654	1				44
ENSG00000136883	KIF12	0.0124418	0.663516	0.00258377	0.00620233	-0.694527	0.0239239	0.00806119	-0.26801	0.485673	0.0105051	0.204447	0.927563	0.00674294	-0.510004	0.228639	0	-2.97681	1	88
ENSG00000155090	KLF10	0.0156505	-0.893951	2.91978e-05	0.0133136	-1.04252	7.20626e-05	0.053996	1.77065	1.13905e-22	0.0157751	-0.736069	0.0448239	0.0203962	-0.309088	0.527675	0.0190267	-0.296163	0.678501			58
ENSG00000127528	KLF2	0.0137709	-1.75252	1.51132e-18	0.0130062	-1.66496	4.13318e-11	0.0930534	2.33511	4.00509e-41	0.0153039	-1.36397	1.19879e-05	0.0429205	0.29011	0.434825	0.17124	2.27206	0.173414			28
ENSG00000136826	KLF4	0.00664559	-1.23973	3.69173e-09	0.00704445	-1.00276	0.000288601	0.0287469	1.86116	1.97998e-24	0.00755597	-0.854046	0.0193812	0.0135098	0.0896121	0.830524	0.00832418	-0.431121	0.731707			54
ENSG00000067082	KLF6	0.0804548	-0.998455	1.21806e-06	0.128391	-0.0883338	0.990482	0.282163	1.65063	4.16763e-20	0.0549858	-1.43296	1.53564e-06	0.0946642	-0.561475	0.122867	0.126052	-0.0870636	0.617663			67
ENSG00000183655	KLHL25	0.0200469	-0.752952	0.000716996	0.01981	-0.673287	0.020183	0.0639083	1.76528	1.73191e-22	0.0154784	-1.03421	0.00192342	0.017479	-0.814814	0.0235084	0.0118917	-1.17107	0.848673			60
ENSG00000171798	KNDC1	1.57292e-05	-3.14156	3.85623e-05	0	-3.75538	0.000880202	0	-4.15171	4.90185e-05	0.000680561	3.63769	3.95367e-14	0.000358667	1.65632	0.00838937	0	3.01696	1				46
ENSG00000108244	KRT23	0.000117969	-1.76466	0.000173126	2.67342e-05	-3.31244	3.33732e-06	2.15252e-05	-3.70876	1.31497e-08	0.00113427	2.58572	1.00436e-12	0.00102818	2.09907	1.53849e-07	0.00237834	3.4599	0.299549				54
ENSG00000205864	KRTAP5-6	0.00245375	0.932058	0.00011047	0.00155058	-0.111846	0.997732	0.000710332	-1.43952	1.71437e-06	0.00181483	0.161592	1	0.00138685	-0.265993	0.695598	0.00118917	0.512997	0.781573	40
ENSG00000198910	L1CAM	4.71876e-05	-1.01871	0.403119	1.33671e-05	-2.02669	0.0929482	3.22878e-05	-1.33812	0.209926	3.49006e-05	-0.93881	0.862019	0.000406489	3.00458	1.59269e-06	0.00713501	6.7754	4.39281e-05						79
ENSG00000159166	LAD1	0.00586699	0.673054	0.00344699	0.00183129	-1.43273	7.21652e-07	0.00177583	-1.53707	1.95165e-09	0.00816673	1.12766	1.66696e-05	0.00516481	0.273332	0.479119	0.00237834	-0.300817	0.806896	92
ENSG00000078081	LAMP3	0.000943752	-0.864492	0.00322857	0.000802025	-1.00558	0.00615281	0.000807195	-1.04298	0.000884111	0.00153562	0.0794218	1	0.00490178	2.19544	3.27111e-16	0.04281	4.98111	4.49226e-06						60
ENSG00000122188	LAX1	0.00336605	-0.735624	0.00299114	0.00248628	-1.12612	0.000110822	0.00218481	-1.38285	4.61769e-08	0.00629955	0.439655	0.374129	0.0169769	2.29302	9.86242e-23	0.0547017	3.54307	0.0111249					50
ENSG00000187922	LCN10	3.14584e-05	-1.84517	0.0327458	6.68354e-05	-0.521894	0.883473	0.000150676	0.805811	0.43021	1.74503e-05	-1.79386	0.299884	0.000239111	1.54202	0.0491929	0.00713501	6.51237	9.23287e-05						95
ENSG00000148346	LCN2	0.0649144	-0.8828	2.83162e-05	0.0115358	-3.41533	1.02393e-35	0.0201368	-2.65896	1.42897e-30	0.39312	2.89358	7.99084e-53	0.162978	0.779788	0.00460583	0.0832418	-0.276737	0.655195				4
ENSG00000138795	LEF1	0.0013999	-0.741415	0.00910315	0.000614886	-1.92213	5.71006e-09	0.00116236	-0.982922	0.000805966	0.00219874	0.132415	1	0.00688641	2.22684	3.032e-18	0.0725392	5.27839	3.68637e-08					100	37
ENSG00000116678	LEPR	0.0158236	-1.70932	7.62714e-18	0.113072	2.2808	3.8525e-35	0.0280366	-0.648601	0.0086415	0.0315152	-0.403403	0.535977	0.0242698	-0.793786	0.0198526	0.00951334	-1.91441	0.971719		6
ENSG00000100079	LGALS2	0.000802189	-0.756231	0.0205135	0.000427747	-1.6278	1.47507e-05	0.000398216	-1.80402	5.21787e-08	0.00137857	0.274594	0.908745	0.00437574	2.44124	4.4744e-19	0.0404317	5.23604	6.2863e-07					90	48
ENSG00000143355	LHX9	0.000314584	-2.04946	2.16395e-11	0.00224567	1.65173	3.2917e-10	0.000979397	-0.0369497	1	0.00137857	0.56369	0.368258	0.000454312	-1.16534	0.0217326	0	0.234696	1		62
ENSG00000239961	LILRA4	0.000401094	-0.619609	0.205281	0.000240607	-1.30769	0.00782904	0.000279828	-1.13875	0.00737269	0.000418807	-0.407163	0.900885	0.00188898	2.26496	1.24308e-11	0.0225942	5.54582	1.75601e-06						53
ENSG00000163431	LMOD1	0.000511199	-1.2235	0.000469659	0.000294076	-1.90132	2.29547e-05	0.00024754	-2.23232	2.42787e-08	0.00115172	0.285484	0.949398	0.00468658	3.09731	2.87604e-24	0.021405	4.57984	0.00268003					35
ENSG00000129038	LOXL1	0.00191896	-1.23283	1.06993e-07	0.00136344	-1.62029	4.17642e-08	0.00217405	-0.927597	0.000548793	0.00622975	0.937675	0.00107026	0.0125533	2.2496	6.20453e-21	0.035675	3.34532	0.0260691					63
ENSG00000138131	LOXL4	0.000739272	-0.733018	0.0322501	0.000561417	-1.0636	0.00777198	0.00053813	-1.18354	0.000439835	0.00253029	1.60886	2.99781e-08	0.00224765	1.26874	9.20884e-05	0.00118917	1.13685	0.689936				81
ENSG00000204583	LRCOL1	0.003311	0.816088	0.000528538	0.00125651	-1.03145	0.0016845	0.00116236	-1.20502	1.82691e-05	0.00359476	0.761322	0.0261742	0.00224765	-0.0514625	1	0.00237834	0.605035	0.654882	58
ENSG00000081479	LRP2	7.8646e-06	-2.61961	0.0249756	0	-2.65229	0.0901059	1.07626e-05	-1.99416	0.108948	0.000349006	4.14865	3.34018e-09	9.56445e-05	0.880952	0.58417	0	4.12005	1				76
ENSG00000204052	LRRC73	0.00097521	-0.671062	0.0393586	0.00278035	1.41335	2.68563e-08	0.00121617	-0.215723	0.707505	0.000977216	-0.53711	0.530381	0.00100427	-0.465564	0.400952	0	-0.215172	1		71
ENSG00000227507	LTB	0.0103813	-0.789861	0.000415892	0.00646967	-1.44393	5.71239e-08	0.0108702	-0.639991	0.0120916	0.0162986	0.0835081	1	0.0477984	2.02878	2.93076e-18	0.454262	4.96204	1.0406e-07					99	41
ENSG00000119681	LTBP2	0.00602428	-0.685368	0.00472944	0.0031279	-1.63789	1.55979e-09	0.00513376	-0.8937	0.000359635	0.0167348	1.23218	5.23601e-07	0.0216396	1.63566	2.52192e-11	0.0249725	1.62271	0.360269				97
ENSG00000090382	LYZ	0.288843	-0.616584	0.00770003	0.208179	-1.06829	3.17645e-05	0.12434	-1.93623	5.39625e-18	0.972853	1.71942	2.84573e-16	0.81054	1.23567	4.92154e-07	2.36644	2.60302	0.143797				37
ENSG00000143194	MAEL	0.00097521	-3.21548	7.17601e-43	0.0292605	4.58829	1.36027e-132	0.000634993	-3.68661	1.03605e-38	0.00193698	-1.89867	8.31563e-09	0.00229547	-1.59595	1.05172e-05	0	-2.45821	1		1
ENSG00000182759	MAFA	4.71876e-05	-3.96356	6.87153e-19	0.00232587	3.57653	7.01026e-38	0.000516605	-0.241258	0.744077	6.98011e-05	-2.97857	4.12218e-06	9.56445e-05	-2.45967	0.000165245	0	0.986197	1		5
ENSG00000198681	MAGEA1	0.00437272	1.01007	2.50789e-06	0.0010159	-1.68725	3.86716e-08	0.00251845	-0.242167	0.594676	0.00314105	0.155144	1	0.00210418	-0.481971	0.309349	0.00118917	-0.279878	0.900595	21
ENSG00000182798	MAGEB17	0.00195828	0.133726	0.915002	0.00367595	1.37823	1.18332e-08	0.000936346	-1.16521	8.23415e-05	0.00120407	-0.677714	0.24793	0.00112382	-0.750305	0.105049	0	-0.638787	1		68
ENSG00000099399	MAGEB2	0.00339751	-0.887164	0.000150972	0.00959756	1.13301	3.79355e-07	0.00784594	0.769911	0.000597661	0.00191953	-1.61917	1.80798e-06	0.00318018	-0.812051	0.0378433	0	-2.17899	1		82
ENSG00000046774	MAGEC2	0.000597709	-0.352823	0.605849	0.00159068	1.64317	1.11793e-08	0.000505842	-0.597506	0.174704	0.000366456	-1.0158	0.113358	0.000454312	-0.645335	0.290942	0	0.725193	1		67
ENSG00000172005	MAL	0.000464011	-1.22173	0.000237253	0.000280709	-1.82168	2.10389e-05	0.000408979	-1.31666	0.000369788	0.00129132	0.658083	0.264377	0.00308454	2.28477	1.04816e-13	0.035675	5.48484	6.2863e-07						49
ENSG00000078018	MAP2	0.0209356	1.1639	4.16582e-10	0.00453144	-1.72791	6.67951e-11	0.00300277	-2.42212	1.62807e-23	0.021045	0.845977	0.00253829	0.0159726	0.330176	0.33037	0.00594584	-0.876325	0.827067	6
ENSG00000141639	MAPK4	0.00114823	-1.19117	3.9868e-06	0.00580131	2.14637	2.03155e-22	0.000182964	-3.83633	1.77646e-27	0.00324575	0.722567	0.0527592	0.00162596	-0.430942	0.415183	0.00118917	0.13516	0.831431		17
ENSG00000162591	MEGF6	0.00423115	-1.37397	1.10312e-10	0.00181792	-2.51233	5.50843e-19	0.00321802	-1.70606	1.58016e-12	0.0177469	1.28142	1.16488e-07	0.0333321	2.49315	1.4472e-28	0.123673	3.86254	0.00187521				84	21
ENSG00000239642	MEIKIN	0.00047974	-1.95082	1.49158e-12	0.0032482	1.68904	2.45548e-12	0.00196956	0.641122	0.0270349	0.000680561	-1.16151	0.0117323	0.000980357	-0.566756	0.272127	0	-0.274807	1		46
ENSG00000170439	METTL7B	0.0844029	0.666163	0.00144834	0.0414914	-0.717972	0.0102936	0.0592804	-0.119629	0.821023	0.0628734	-0.0086745	1	0.0476788	-0.447408	0.248253	0.00475667	-3.41479	1	74
ENSG00000168389	MFSD2A	0.0106329	-1.15792	2.04899e-08	0.0397002	1.42016	2.30508e-12	0.0202552	0.0693923	0.915391	0.0163684	-0.292647	0.827571	0.013725	-0.556546	0.165044	0.0035675	-2.04225	1		45
ENSG00000125462	MIR9-1HG	0.00104599	0.320371	0.594522	0.000147038	-2.75952	4.95509e-10	0.000279828	-1.92254	1.02479e-07	0.00247794	1.95538	4.30583e-12	0.00109991	0.342554	0.523576	0.00118917	1.3871	0.651934				55
ENSG00000168404	MLKL	0.0089971	-1.19865	6.68222e-09	0.00775291	-1.29503	9.55767e-07	0.036765	1.76223	4.29207e-22	0.0119883	-0.564634	0.244495	0.0198223	0.259425	0.462074	0.0344859	1.0775	0.443701			62
ENSG00000213190	MLLT11	0.0029099	-1.12705	5.56668e-07	0.01056	1.39251	6.03228e-11	0.00669434	0.475636	0.0673247	0.00265244	-1.0948	0.00234518	0.00351494	-0.627569	0.13157	0	-2.1502	1		53
ENSG00000262406	MMP12	2.35938e-05	-1.08909	0.584762	1.33671e-05	-1.21933	0.554917	2.15252e-05	-0.95669	0.50695	1.74503e-05	-0.758238	0.958223	0.000167378	2.27523	0.0190685	0.00713501	7.7754	1.90723e-06						55
ENSG00000100985	MMP9	0.00290204	-1.7187	8.61979e-16	0.00220557	-1.96323	1.25638e-12	0.00396064	-1.09772	8.9479e-06	0.00867279	0.266304	0.807064	0.0276891	2.45793	3.27942e-27	0.454262	6.13252	1.10536e-17					24	15
ENSG00000138587	MNS1	0.0157213	-0.413329	0.156934	0.0176312	-0.155419	0.894358	0.0397463	1.61326	2.31792e-18	0.00481628	-2.16747	1.80143e-12	0.00774721	-1.40858	3.55569e-05	0.00237834	-2.43775	1			74
ENSG00000135324	MRAP2	0.00157292	-0.480006	0.170445	0.0041839	1.49033	1.73274e-10	0.000925584	-1.31635	5.43496e-06	0.00209403	0.0880908	1	0.00167378	-0.265519	0.681014	0	-0.756237	1		58
ENSG00000185038	MROH2A	0.000456147	1.20859	0.00397434	4.01012e-05	-2.66559	0.000157472	0.000312115	0.238126	0.834268	0.000244304	-0.144129	1	0.000119556	-1.07392	0.202409	0	2.06759	1	97
ENSG00000156738	MS4A1	0.000794324	-1.78784	1.05738e-12	0.000200506	-3.59611	1.2088e-20	0.000527367	-2.2883	1.72478e-14	0.00162288	-0.438227	0.66797	0.00899059	2.76449	6.22918e-30	0.250914	7.29225	2.83692e-32					19	2
ENSG00000135097	MSI1	0.000117969	-1.66064	0.000650831	0.000120304	-1.39565	0.0330272	2.15252e-05	-3.61565	5.25316e-08	0.00136112	3.40804	5.96553e-22	0.000406489	0.538265	0.460183	0	1.9442	1				26
ENSG00000205362	MT1A	0.00058198	-1.17013	9.43277e-05	0.000842126	-0.420965	0.524061	0.000516605	-1.26022	0.000166127	0.00242559	1.50315	3.77927e-07	0.00246285	1.42547	5.4978e-06	0.00118917	1.12675	0.691441				95
ENSG00000173702	MUC13	0.00068422	-1.96555	1.0155e-14	0.0043443	1.51763	6.15985e-11	0.000505842	-2.29185	2.35996e-14	0.00472903	1.56634	9.02789e-10	0.00191289	-0.0972008	0.962458	0.00118917	0.207829	0.827067		55		71
ENSG00000059728	MXD1	0.0031773	-1.57084	2.06665e-13	0.00449134	-0.852289	0.00381417	0.019039	2.29124	4.34834e-36	0.0031585	-1.36314	4.28386e-05	0.00564303	-0.434345	0.336025	0.00594584	-0.063659	0.683821			33
ENSG00000133392	MYH11	0.000283126	-2.49108	3.96528e-13	9.35696e-05	-3.77085	3.12439e-13	1.07626e-05	-6.18551	2.16592e-24	0.000732912	-0.771596	0.365067	0.00863192	4.73694	2.53598e-60	0.0332967	4.92557	0.000350106					1
ENSG00000101335	MYL9	0.00908361	-0.805277	0.000309339	0.00771281	-0.966544	0.000592446	0.00553198	-1.54798	7.58573e-11	0.0188812	0.559035	0.133205	0.047631	2.2968	5.29385e-24	0.109403	3.03256	0.0437092					37
ENSG00000170476	MZB1	0.00982288	-1.38864	7.47821e-12	0.0065766	-1.85885	1.03332e-12	0.00594096	-2.07816	6.40303e-19	0.032283	0.791614	0.00547204	0.0936838	2.96425	6.65056e-45	0.110593	2.44957	0.136022					4
ENSG00000188505	NCCRP1	0.000117969	-1.14799	0.0803716	9.35696e-05	-1.27244	0.138116	4.30504e-05	-2.39806	0.000632437	0.000209403	-0.0212722	1	0.000932534	2.73209	3.94999e-09	0.01427	6.28998	1.02603e-05						67
ENSG00000204475	NCR3	0.000330313	-0.984758	0.0128153	0.000334177	-0.819015	0.139963	0.000419741	-0.487497	0.3635	0.000575859	0.0889107	1	0.00157814	1.86327	6.84042e-08	0.0178375	5.18145	5.34892e-05						80
ENSG00000163121	NEURL3	0.000668491	-1.27098	7.14709e-06	0.000628253	-1.21029	0.000939594	0.00300277	1.89892	6.40993e-17	0.000785263	-0.81663	0.148388	0.00153031	0.259463	0.616988	0	-0.158483	1			76
ENSG00000167483	NIBAN3	0.000558386	-1.52073	6.63406e-08	0.000387645	-1.89439	3.22171e-07	0.000678044	-1.09139	0.000727792	0.000994666	-0.395312	0.812305	0.00468658	2.41924	3.38836e-19	0.107025	6.67538	9.18748e-20					88	11
ENSG00000151014	NOCT	0.00250094	-1.20909	8.03e-08	0.00491909	0.0697414	0.995166	0.00928812	1.4739	1.06672e-13	0.00277459	-0.861735	0.0298116	0.00389752	-0.303855	0.575331	0.0035675	0.00226556	0.713322			94
ENSG00000074181	NOTCH3	0.00421542	-0.865109	0.000237253	0.00576121	-0.228652	0.795747	0.000774907	-3.41053	3.87724e-34	0.009301	0.607578	0.0855479	0.0239111	2.40145	4.12534e-25	0.0332967	2.40144	0.176057					33
ENSG00000181019	NQO1	0.18131	0.656204	0.00170511	0.0977134	-0.572345	0.0569711	0.152485	0.215121	0.535016	0.0928878	-0.628938	0.113723	0.094449	-0.580466	0.107698	0.0130808	-3.26045	1	77
ENSG00000123358	NR4A1	0.00707814	-2.11728	2.87917e-25	0.00768607	-1.79659	4.42417e-12	0.0725937	3.18292	1.78792e-77	0.00558409	-2.22118	3.7129e-13	0.013988	-0.790092	0.0292399	0.0035675	-2.28714	1			17
ENSG00000153234	NR4A2	0.00367277	-1.71147	6.01003e-15	0.00466511	-1.16044	5.62905e-05	0.0248724	2.43205	4.94258e-39	0.00354241	-1.53949	5.59679e-06	0.0085841	-0.135507	0.894726	0.00237834	-1.39613	0.955514			30
ENSG00000119508	NR4A3	0.00202907	-1.44539	1.26772e-10	0.00388982	-0.218342	0.818121	0.00950338	1.73429	4.67397e-19	0.00130877	-1.89833	3.69906e-08	0.00542783	0.342775	0.350482	0.00594584	0.690892	0.550852			71
ENSG00000157168	NRG1	0.00114823	0.914181	0.00235028	0.000481215	-0.791237	0.105253	0.000408979	-1.10108	0.00332994	0.000785263	0.0319698	1	0.000956445	0.357988	0.531962	0.00118917	1.59882	0.622189	85
ENSG00000162631	NTNG1	3.14584e-05	0.232834	1	0	-1.59784	0.519536	1.07626e-05	-0.878688	0.643735	0	-1.13675	0.862019	7.17334e-05	1.76066	0.289659	0.00475667	8.02694	7.91195e-05						87
ENSG00000140538	NTRK3	0.000141563	-2.05495	7.53289e-06	0.000120304	-2.03491	0.000929334	4.30504e-05	-3.47164	7.91917e-09	0.000296655	-0.658702	0.737938	0.00315627	4.40995	6.62831e-34	0.00475667	3.69702	0.159064					12
ENSG00000163545	NUAK2	0.00376714	-1.09443	7.50651e-07	0.00431757	-0.739947	0.0163312	0.0141313	1.68448	1.59267e-18	0.00413572	-0.776309	0.0539402	0.00624081	-0.10437	0.948033	0.0297292	2.21893	0.217097			73
ENSG00000143450	OAZ3	0.00107745	-0.621217	0.0607633	0.000989164	-0.668584	0.10843	0.00102245	-0.648342	0.0571387	0.003333	1.52294	2.99831e-08	0.00205636	0.559745	0.151577	0.00118917	0.682648	0.756655				82
ENSG00000138315	OIT3	0.000330313	1.98353	3.1118e-05	5.34683e-05	-1.50621	0.0890012	3.22878e-05	-2.24792	0.00347188	0.000139602	-0.0992747	1	0.000167378	0.224604	0.97734	0	2.85257	1	29
ENSG00000130558	OLFM1	0.000928023	-0.916135	0.0014325	0.00064162	-1.37281	0.000102611	0.000850245	-0.977422	0.00194251	0.0032283	1.43042	3.27414e-07	0.00368232	1.58063	3.26994e-08	0.00832418	2.68018	0.204643				94
ENSG00000173391	OLR1	0.000110104	-1.89492	4.78228e-05	0.000133671	-1.36871	0.0294795	0.00104397	3.1917	5.54612e-22	0	-4.4807	6.76061e-06	0.000239111	-0.38872	0.683348	0	1.83055	1			63
ENSG00000171199	OPRPN	7.8646e-05	-1.0447	0.234207	0.000467848	2.74896	1.05762e-08	3.22878e-05	-2.07508	0.0102865	8.72514e-05	-0.579268	0.965239	9.56445e-05	-0.350374	0.757049	0	3.01696	1		66
ENSG00000197309	OR10D3	1.57292e-05	-2.42167	0.0130782	0.000374278	3.96058	3.50601e-11	2.15252e-05	-1.79623	0.0713068	3.49006e-05	-0.93881	0.862019	2.39111e-05	-1.0467	0.500505	0	3.70502	1		51
ENSG00000184155	OR10J5	0.00334245	0.807112	0.000597573	0.00245954	0.0717362	0.998853	0.00117312	-1.21107	1.60485e-05	0.00256519	0.141967	1	0.0017216	-0.489141	0.324048	0.00118917	-4.09043e-05	0.858971	61
ENSG00000196119	OR8A1	7.8646e-06	-3.12862	0.00155315	0.000387645	3.83956	3.83275e-11	0	-3.54165	0.00173952	6.98011e-05	-0.201844	1	7.17334e-05	-0.0466976	1	0	3.62701	1		52
ENSG00000197849	OR8G1	0	-2.91917	0.0623878	0.000173772	4.32499	2.96469e-06	2.15252e-05	-0.516118	0.829036	0	-1.43631	0.711215	0	-0.917415	0.628466	0	4.87494	1		93
ENSG00000255298	OR8G5	7.8646e-06	-2.31149	0.066988	0.000213873	3.6051	2.97272e-06	1.07626e-05	-1.68604	0.18664	1.74503e-05	-0.828627	0.961638	4.78223e-05	0.34562	1	0	4.41551	1		94
ENSG00000140961	OSGIN1	0.445474	0.739132	0.000225373	0.207898	-0.756733	0.00574497	0.369749	0.253102	0.424505	0.234724	-0.531725	0.244131	0.189878	-0.84061	0.0118361	0.0118917	-4.63608	1	46
ENSG00000099985	OSM	0.000377501	-1.71385	1.63103e-08	0.000427747	-1.32874	0.000896172	0.00272294	2.61814	1.4033e-28	0.000261754	-1.97934	5.6454e-05	0.000932534	-0.0425697	1	0	0.275028	1			42
ENSG00000145623	OSMR	0.0189301	-0.631176	0.00697115	0.0125116	-1.21779	2.09736e-06	0.0106873	-1.5201	1.94819e-11	0.0565738	1.44258	1.19681e-10	0.0612364	1.48845	6.85728e-10	0.147457	2.52841	0.11707				65
ENSG00000083454	P2RX5	0.00134485	-0.769029	0.00666108	0.000695088	-1.69891	2.44281e-07	0.00100092	-1.18622	4.36657e-05	0.00232089	0.267836	0.88205	0.00702987	2.33005	4.37219e-20	0.0547017	4.88843	4.49226e-06					79	61
ENSG00000124507	PACSIN1	0.000228073	-0.740199	0.203221	0.000106937	-1.71616	0.00482264	0.000139914	-1.41711	0.00651596	0.000383906	0.267073	1	0.00119556	2.34562	9.7177e-10	0.01427	5.63287	1.70067e-05						73
ENSG00000234068	PAGE2	0.00738486	1.70942	1.55982e-19	0.000842126	-2.43268	1.88797e-15	0.000947109	-2.32876	4.86005e-18	0.00504313	0.446683	0.377029	0.0038736	-0.00435668	1	0	-1.72032	1	3
ENSG00000073150	PANX2	0.0112464	1.00044	4.37636e-07	0.00513296	-0.630053	0.0516793	0.0070495	-0.0960445	0.899798	0.00462432	-0.767968	0.0564057	0.00473441	-0.70338	0.0725794	0.0035675	-0.64666	0.823892	17
ENSG00000154143	PANX3	0	-2.82606	0.0908904	0.000160405	4.21807	1.05269e-05	2.15252e-05	-0.409202	0.828842	0	-1.3432	0.869182	0	-0.824305	0.623052	0	4.96805	1		100
ENSG00000116183	PAPPA2	0.00174594	0.945093	0.000280281	0.000561417	-1.20246	0.00159393	0.000753382	-0.776973	0.0251042	0.00181483	0.77411	0.0568276	0.00062169	-0.947162	0.055603	0.00118917	1.01075	0.708195	51
ENSG00000169116	PARM1	0.000794324	-1.00163	0.00116148	0.000842126	-0.77392	0.0746523	0.000301353	-2.41588	5.94764e-12	0.00174503	0.463679	0.537817	0.00542783	2.65809	8.57041e-22	0.01427	3.55024	0.0447218					55
ENSG00000173200	PARP15	0.00358626	-0.585951	0.0322501	0.00276699	-0.928282	0.00233306	0.00246464	-1.16076	7.08163e-06	0.00472903	-0.0248039	1	0.0150879	2.06895	1.12403e-17	0.124863	4.78748	2.70746e-06						58
ENSG00000196092	PAX5	0.000133698	-2.05303	5.58997e-07	4.01012e-05	-3.32367	1.28215e-07	2.15252e-05	-4.14339	1.01717e-11	0.000349006	-0.320117	0.993324	0.00179334	2.68666	4.89166e-15	0.0677826	7.85028	9.17819e-28						5
ENSG00000172572	PDE3A	0.00103813	-0.852572	0.00471183	0.00106937	-0.686836	0.103016	0.000430504	-2.16499	2.22214e-11	0.00219874	0.54675	0.312611	0.00595387	2.43734	1.06942e-19	0.0130808	3.16299	0.0869653					85
ENSG00000164708	PGAM2	0.000912293	-0.388655	0.4529	0.0022724	1.44363	9.48473e-08	0.00107626	-0.0449046	1	0.000453707	-1.37491	0.00468498	0.000597778	-0.913942	0.0820683	0	0.0935807	1		75
ENSG00000177614	PGBD5	0.00282339	-1.07747	2.22808e-06	0.0112417	1.68456	3.6273e-16	0.00380996	-0.476686	0.117933	0.00396121	-0.367462	0.732024	0.00425618	-0.23773	0.694433	0.00118917	-1.06537	1		26
ENSG00000165443	PHYHIPL	0.00108531	-0.768895	0.00989341	0.00342197	1.52702	2.31906e-10	0.00134532	-0.32207	0.472841	0.00137857	-0.243665	1	0.000956445	-0.786275	0.100694	0	-0.444732	1		61
ENSG00000162896	PIGR	0.339318	0.726461	0.000308045	0.124661	-1.15137	5.93683e-06	0.235583	-0.097309	0.866692	0.268909	0.136383	1	0.194995	-0.383792	0.337002	0.0261617	-3.18614	1	52
ENSG00000188257	PLA2G2A	0.00704668	-2.66779	6.00174e-38	0.00249964	-3.98283	1.59277e-42	0.000559655	-6.221	1.1033e-91	0.154121	3.6636	4.65667e-88	0.0697488	1.30045	1.37384e-07	0.0463775	0.54022	0.515013				1
ENSG00000117215	PLA2G2D	0.00192683	-1.54746	4.9297e-12	0.00187139	-1.42496	7.68517e-07	0.0022171	-1.20757	2.68737e-06	0.00378671	-0.265247	0.935775	0.015877	2.35389	9.07541e-24	0.346048	6.53827	3.47925e-22					40	7
ENSG00000127472	PLA2G5	0.00157292	-1.13076	7.7319e-06	0.00163078	-0.933599	0.00550829	0.000678044	-2.35442	8.182e-16	0.00457197	0.839397	0.0104564	0.0113339	2.61462	2.16252e-26	0.00713501	1.54659	0.429204					27
ENSG00000166428	PLD4	0.00087297	-0.853282	0.00476977	0.000441114	-1.79293	8.06996e-07	0.000570418	-1.46365	3.78023e-06	0.00177993	0.478701	0.472999	0.00478223	2.3285	5.55674e-18	0.0451884	5.19168	6.05774e-07						46
ENSG00000198523	PLN	4.71876e-05	-2.39722	0.000732969	2.67342e-05	-2.66999	0.00567259	0	-4.68604	5.27119e-06	0.000191953	-0.0411718	1	0.0015064	4.69027	3.30012e-20	0.00118917	3.4999	0.419528					76
ENSG00000152952	PLOD2	0.0183874	-0.531019	0.0381108	0.0153454	-0.756898	0.00770265	0.0450307	1.36469	8.94396e-13	0.0185845	-0.418265	0.517323	0.0170247	-0.53884	0.187179	0.0107025	-1.0135	0.820693			99
ENSG00000141682	PMAIP1	0.000755001	-2.02834	3.44588e-16	0.000855493	-1.63825	2.4798e-07	0.00618849	2.39238	1.35491e-32	0.000959765	-1.40703	0.000301983	0.00303671	0.427949	0.262235	0.0154592	2.83681	0.118762			37
ENSG00000183837	PNMA3	0.00731408	0.724299	0.00112431	0.00363585	-0.657955	0.0452239	0.00364852	-0.684425	0.0117753	0.00514783	-0.0621172	1	0.00645601	0.309866	0.398251	0.00713501	0.635171	0.548859	70
ENSG00000198883	PNMA5	0.0302708	-1.1684	1.42127e-08	0.114182	1.43064	1.34999e-12	0.0484855	-0.263311	0.457576	0.0581094	0.065221	1	0.0443312	-0.369332	0.374119	0.00594584	-2.97499	1		43
ENSG00000174348	PODN	0.00360199	-1.02737	5.06172e-06	0.00152385	-2.23369	5.43768e-15	0.003627	-0.929019	0.000261143	0.0138206	1.511	5.42552e-11	0.0170247	1.80796	7.37518e-14	0.0202159	1.80407	0.330897				62
ENSG00000114631	PODXL2	0.00136058	-0.829373	0.00244684	0.00593498	2.31906	5.41899e-27	0.000645756	-1.94607	2.46586e-11	0.00136112	-0.681351	0.218022	0.00162596	-0.376846	0.498754	0	-0.816803	1		13
ENSG00000124429	POF1B	0.000298855	-0.334207	0.761977	0.00022724	-0.693262	0.365818	6.45756e-05	-2.57383	2.77997e-06	0.000977216	1.97032	3.02569e-07	0.000502134	0.623154	0.342189	0.0035675	3.756	0.160307				93
ENSG00000110777	POU2AF1	0.0031773	-1.25528	1.12092e-08	0.00168425	-2.09049	1.49455e-13	0.00194803	-1.93314	9.48132e-15	0.00876004	0.611068	0.0779849	0.0267566	2.83466	3.86539e-37	0.133187	4.50468	2.63852e-05					9	76
ENSG00000028277	POU2F2	0.00186391	-0.37308	0.361407	0.00132334	-0.879255	0.0106557	0.00105473	-1.2919	5.78819e-06	0.00256519	0.237868	0.920015	0.00624081	1.82139	5.54902e-12	0.0499451	4.57499	7.91195e-05						88
ENSG00000109819	PPARGC1A	0.0194177	-1.57998	1.98635e-15	0.107886	1.791	8.7772e-21	0.0590221	0.505842	0.0334879	0.020888	-1.25395	4.10802e-05	0.019631	-1.31023	9.22453e-05	0.0035675	-3.26765	1		20
ENSG00000087074	PPP1R15A	0.00425475	-2.8809	2.81568e-42	0.00557407	-2.25495	1.44329e-17	0.0795571	3.91978	9.09671e-117	0.00411827	-2.64263	2.14453e-17	0.00870365	-1.47947	1.28496e-05	0.0130808	-0.671793	0.758577			7
ENSG00000135447	PPP1R1A	0.0234129	0.728795	0.000450041	0.00582805	-1.75664	2.01746e-11	0.0228382	0.573288	0.0138934	0.0131052	-0.438945	0.508983	0.0107361	-0.731395	0.0496119	0	-3.8517	1	54
ENSG00000119938	PPP1R3C	0.0190559	-0.870906	4.78228e-05	0.0219086	-0.528677	0.0943265	0.0665236	1.84404	8.16649e-25	0.0159845	-1.00545	0.00190931	0.0141793	-1.15521	0.000675941	0.00475667	-2.32914	1			52
ENSG00000219607	PPP1R3G	0.000668491	-2.99772	2.24749e-34	0.0106669	2.21327	5.8689e-28	0.00505842	0.525162	0.0420368	0.00191953	-1.12167	0.00262634	0.00167378	-1.2873	0.00073945	0.00118917	-0.710961	0.958795		11
ENSG00000073711	PPP2R3A	0.00234365	0.785196	0.00202432	0.0010961	-0.709715	0.0711525	0.000656519	-1.57793	1.61694e-07	0.00253029	0.731147	0.0550734	0.00181725	0.147248	0.78112	0	-0.50227	1	83
ENSG00000187545	PRAMEF10	2.35938e-05	-2.3786	0.00330629	0.000374278	2.71265	3.96486e-07	0.000150676	0.568771	0.643735	1.74503e-05	-1.95987	0.188865	0	-2.472	0.0687578	0	3.32035	1		83
ENSG00000239810	PRAMEF11	5.50522e-05	-2.31149	5.13631e-05	0.000775291	2.94085	4.7263e-14	0.000193727	-0.235622	0.84613	0.000104702	-1.03835	0.434845	2.39111e-05	-2.40927	0.0135576	0	2.36715	1		35
ENSG00000243073	PRAMEF4	0.000464011	-1.77715	4.04951e-10	0.00367595	2.43633	2.35292e-25	0.0012377	-0.00179817	1	0.000349006	-1.93274	2.04206e-05	0.000573867	-1.15008	0.0170295	0	-0.0734268	1		15
ENSG00000162409	PRKAA2	0.000228073	-1.31606	0.00123354	0.000213873	-1.22779	0.0204394	5.3813e-05	-3.21656	8.06765e-10	0.00172758	2.74811	2.32249e-18	0.000884712	1.10169	0.0117602	0	1.32805	1				31
ENSG00000107317	PTGDS	0.00486032	-1.81843	1.83146e-18	0.00437104	-1.80106	1.19569e-11	0.0030781	-2.40203	3.88565e-23	0.0253029	1.18006	1.47857e-06	0.0482049	2.40774	4.61867e-27	0.630259	5.72722	1.0691e-13					25	25
ENSG00000134247	PTGFRN	0.00398735	-0.193754	0.776292	0.00401012	-0.151623	0.938369	0.00164668	-1.65538	1.01843e-10	0.00884729	1.28911	2.41948e-07	0.00604952	0.536967	0.10203	0.00713501	0.925739	0.506181				90
ENSG00000106853	PTGR1	0.270338	0.891337	2.94369e-06	0.119395	-0.752658	0.00612581	0.167595	-0.190781	0.635922	0.150282	-0.351318	0.671816	0.138469	-0.466205	0.221777	0.0107025	-3.96986	1	22
ENSG00000073756	PTGS2	0.000755001	-2.57782	2.34163e-26	0.000561417	-2.79194	7.03515e-18	0.0103429	3.12431	3.82397e-60	0.00134367	-1.43168	8.56546e-05	0.00318018	-0.0656445	1	0.00951334	1.68621	0.389152			21
ENSG00000160801	PTH1R	0.00184032	-0.888143	0.000420648	0.00100253	-1.72495	1.77397e-08	0.00110855	-1.63083	1.80252e-09	0.00568879	1.22335	4.40677e-06	0.00954054	2.16611	1.73417e-18	0.0154592	2.52621	0.180915					98
ENSG00000184489	PTP4A3	0.00286271	-0.934894	8.88179e-05	0.00310116	-0.684268	0.0403872	0.00215252	-1.32215	3.03352e-07	0.0063868	0.557806	0.159344	0.0155901	2.21921	1.68302e-20	0.0249725	2.50544	0.163283					72
ENSG00000080031	PTPRH	0.00181672	-0.462068	0.184852	0.0020318	-0.200348	0.87572	0.00109779	-1.26007	8.36782e-06	0.00518273	1.53019	1.58779e-09	0.00291716	0.408551	0.291962	0	-0.950018	1				73
ENSG00000173482	PTPRM	0.0510412	0.74576	0.000227846	0.0472794	0.447724	0.132876	0.0117205	-1.93376	1.26856e-17	0.0345865	-0.114927	1	0.0356993	-0.0590601	0.979562	0.0190267	-0.877391	0.786068	47
ENSG00000105426	PTPRS	0.0013999	-1.23948	3.21582e-07	0.000761924	-2.02669	1.16442e-10	0.0013238	-1.22979	7.5082e-06	0.00502568	1.12391	5.00497e-05	0.00951663	2.32623	2.15557e-21	0.0321075	3.65301	0.0111726					61
ENSG00000152932	RAB3C	0.000110104	-2.2884	6.33265e-08	0.00141691	2.86678	1.68253e-20	9.68634e-05	-2.29373	3.8269e-06	0.000401356	-0.0411718	1	0.000334756	-0.286648	0.7477	0.00237834	3.0762	0.347438		21
ENSG00000108551	RASD1	0.00690512	-0.943178	1.73221e-05	0.0117363	0.078589	0.976601	0.0215144	1.41114	1.92797e-13	0.0064217	-0.904953	0.011913	0.00731681	-0.673172	0.0823529	0.0118917	0.217054	0.596066			95
ENSG00000058335	RASGRF1	0.000141563	-0.504132	0.666986	6.68354e-05	-1.44172	0.077654	0.000161439	-0.200616	0.868907	3.49006e-05	-2.04117	0.0625372	0.000526045	1.87823	0.000325465	0.01427	6.5981	8.03044e-08						40
ENSG00000068831	RASGRP2	0.00968918	-0.56148	0.0245504	0.00696425	-1.02431	0.00020264	0.00588714	-1.34226	1.35125e-08	0.0153388	0.30819	0.682911	0.0396208	2.03635	1.5573e-18	0.275887	4.49566	1.67311e-05					96	72
ENSG00000143333	RGS16	0.000377501	-1.63089	1.26765e-07	0.000267342	-1.95217	1.9218e-06	0.00236777	2.27501	3.49078e-21	0.000453707	-1.10349	0.0413274	0.00119556	0.437598	0.358211	0.0035675	2.35924	0.378323			65
ENSG00000116741	RGS2	0.00334245	-2.69423	1.02387e-36	0.00445124	-2.04605	1.61807e-14	0.0515959	3.41888	2.29464e-87	0.00352496	-2.33489	9.10304e-14	0.0111426	-0.549733	0.176539	0.0118917	-0.274576	0.687826			14
ENSG00000111913	RIPOR2	0.00383006	-0.696654	0.00522688	0.00260658	-1.22301	1.81526e-05	0.00251845	-1.3286	1.16588e-07	0.00659621	0.330463	0.659465	0.0183877	2.22939	1.41698e-21	0.109403	4.40008	7.75242e-05					59	85
ENSG00000172602	RND1	0.0124575	-2.21844	2.05407e-28	0.0289665	-0.689851	0.0153295	0.121585	2.646	1.04949e-53	0.0241163	-0.950818	0.00351956	0.0166422	-1.48179	9.4875e-06	0.00832418	-2.1935	1			23
ENSG00000108830	RND2	0.000589845	-2.09751	6.48338e-16	0.00461164	1.82987	5.64008e-16	0.00293819	0.867669	0.000465533	0.000558409	-1.90564	2.31471e-06	0.00083689	-1.25528	0.00344899	0.00118917	0.301293	0.812725		28
ENSG00000169855	ROBO1	0.0287923	0.417161	0.118029	0.00620233	-2.1717	1.53325e-16	0.0126245	-1.11349	1.43167e-06	0.046313	1.20517	4.55693e-07	0.0345516	0.611591	0.0422582	0.0487559	1.06559	0.44146				96
ENSG00000166592	RRAD	0.000322449	-3.02071	3.62508e-27	0.000267342	-3.04036	2.58349e-16	0.00586562	3.03748	3.11714e-49	0.000872514	-1.23962	0.00283188	0.00222374	0.251312	0.581236	0.0118917	2.77978	0.14875			25
ENSG00000124813	RUNX2	0.00218636	-0.657685	0.0165235	0.00129661	-1.40163	3.96362e-06	0.00150676	-1.21622	6.48105e-06	0.00396121	0.457001	0.382205	0.0101622	2.20259	2.53683e-19	0.0451884	3.96682	0.00235551					86
ENSG00000163993	S100P	0.00427048	-0.506782	0.0776047	0.011469	1.48279	1.47658e-12	0.00292743	-1.0973	1.43661e-05	0.00542704	-0.0174137	1	0.00444747	-0.330522	0.519807	0.00118917	-1.21319	1		44
ENSG00000203727	SAMD5	0.00151787	-0.724398	0.0100124	0.00064162	-1.96744	1.68573e-09	0.000957871	-1.4129	6.78409e-07	0.00615995	2.01449	1.6139e-17	0.00435183	1.16993	5.07333e-05	0.00594584	1.70168	0.418172				34
ENSG00000168079	SCARA5	7.8646e-05	-2.29263	2.8453e-06	1.33671e-05	-3.83992	7.21468e-07	1.07626e-05	-4.23624	3.0251e-09	0.000244304	-0.310779	1	0.001076	2.30237	6.66476e-09	0.0618367	8.43294	8.58944e-32						3
ENSG00000099194	SCD	0.165974	0.790206	6.10721e-05	0.0884901	-0.503026	0.113834	0.0659855	-1.02744	7.20103e-06	0.146146	0.361517	0.53442	0.108126	-0.146025	0.80271	0.0368642	-1.64199	0.909547	35
ENSG00000079689	SCGN	0.000542657	-2.00421	5.66884e-14	0.00584141	3.05721	2.13633e-44	0.00116236	-0.641885	0.0548376	0.000436257	-2.05328	1.04192e-06	0.000454312	-1.9264	2.08368e-05	0	-0.497925	1		2
ENSG00000196876	SCN8A	0.00114823	-1.22927	9.88364e-07	0.00479878	1.58322	3.20158e-12	0.00253997	0.275346	0.467605	0.00141347	-0.711753	0.174077	0.00119556	-0.93324	0.0297233	0	-0.898199	1		47
ENSG00000159307	SCUBE1	0.0233343	1.13279	1.32735e-09	0.00799351	-1.02414	0.000184214	0.0162408	0.189458	0.620106	0.00680561	-1.23468	0.000144233	0.00841672	-0.873324	0.0154272	0	-3.63434	1	7
ENSG00000135094	SDS	0.108901	-1.49341	4.16543e-14	0.511505	1.5013	1.93608e-14	0.363098	0.814879	7.82829e-05	0.0944409	-1.50622	3.45936e-07	0.116591	-1.14624	0.000388262	0.00118917	-6.68059	1		33
ENSG00000091490	SEL1L3	0.0132518	-0.594511	0.0140225	0.0105065	-0.89465	0.00131223	0.0101491	-0.992047	2.40696e-05	0.020696	0.254213	0.857824	0.0554738	2.0494	4.51939e-19	0.129619	2.89122	0.0563515					91
ENSG00000188404	SELL	0.0124339	-0.492841	0.0626153	0.0113487	-0.57574	0.0734587	0.0132165	-0.335948	0.287866	0.0131924	-0.306267	0.841096	0.0379709	1.51743	4.30345e-10	0.309184	4.3449	6.13928e-05						82
ENSG00000106366	SERPINE1	0.0174594	-1.11704	5.165e-08	0.0117096	-1.61458	3.26011e-10	0.0698708	1.84005	9.17322e-25	0.0236277	-0.464774	0.39429	0.0334995	0.10946	0.829566	0.0261617	-0.198153	0.652472			53
ENSG00000135919	SERPINE2	0.00147854	-1.39722	2.93234e-09	0.000788658	-2.19753	1.51508e-12	0.00232472	-0.533582	0.0869883	0.00497333	0.822695	0.00854475	0.0106165	2.24181	3.07754e-20	0.0535126	4.1745	0.000674862					75
ENSG00000149257	SERPINH1	0.0266924	-2.44012	4.3341e-34	0.0235662	-2.42207	3.52763e-21	0.362215	3.65623	2.82068e-105	0.0291245	-2.04331	2.52227e-12	0.0412706	-1.47397	4.92399e-06	0.04281	-1.285	0.847947			10
ENSG00000169247	SH3TC2	0.000385365	-0.624041	0.22082	0.000213873	-1.42465	0.00432994	0.000139914	-2.12299	1.80142e-06	0.00169268	2.33291	9.10304e-14	0.00083689	0.784905	0.103012	0.00118917	2.15384	0.553106				48
ENSG00000182183	SHISAL2A	0.000416824	-0.829618	0.0362794	0.000347544	-0.988005	0.0391131	0.000269065	-1.44503	0.000282238	0.000663111	0.0809082	1	0.00222374	2.28845	6.10826e-13	0.021405	5.22805	1.56436e-05						69
ENSG00000105492	SIGLEC6	0.000196615	-0.678161	0.306892	5.34683e-05	-2.34366	0.00065044	8.61008e-05	-1.83805	0.00115092	0.000279204	0.0512403	1	0.001076	2.51868	3.67258e-10	0.0166484	6.15247	2.5308e-07						44
ENSG00000112246	SIM1	0.00049547	-0.378601	0.592894	0.000240607	-1.43738	0.0025299	0.000161439	-2.10108	7.58851e-07	0.00195443	2.39518	1.26499e-15	0.000669512	0.219467	0.771684	0	0.974074	1				42
ENSG00000124564	SLC17A3	0.0149034	0.642021	0.00369649	0.00879554	-0.427707	0.275751	0.0113761	0.0186892	1	0.00877749	-0.411043	0.59237	0.00817761	-0.504829	0.23047	0	-3.2495	1	95
ENSG00000110436	SLC1A2	0.00534006	-0.663964	0.00719063	0.0164816	1.61934	2.75815e-15	0.00767373	0.0535554	0.935412	0.00314105	-1.37629	3.54639e-05	0.00337147	-1.22761	0.000620146	0	-2.65547	1		31
ENSG00000168065	SLC22A11	0.00135271	1.33555	5.58997e-07	0.000200506	-2.13581	9.13206e-07	0.00049508	-0.821285	0.0358423	0.000872514	0.17542	1	0.000789068	0.0203011	1	0	0.566601	1	18
ENSG00000196600	SLC22A25	0.0617607	0.713981	0.000484089	0.0384838	-0.288002	0.562142	0.039488	-0.257098	0.466663	0.0405893	-0.18639	0.996889	0.0286216	-0.725801	0.0360504	0.0035675	-3.259	1	56
ENSG00000259803	SLC22A31	0.00120328	-0.965266	0.000277113	0.000521316	-2.12622	2.42942e-10	0.000333641	-2.85978	2.86737e-19	0.00800968	3.04286	7.55584e-43	0.00246285	0.36096	0.380501	0.00118917	0.252889	0.820153				8
ENSG00000102743	SLC25A15	0.0590238	-0.890978	2.34988e-05	0.206134	1.62144	6.6029e-17	0.091805	-0.0297434	1	0.0559281	-0.832052	0.0140958	0.052461	-0.902301	0.00657115	0.0118917	-2.83845	1		24
ENSG00000147606	SLC26A7	0.00158865	0.851349	0.0020232	0.000668354	-0.832308	0.0457902	0.000904058	-0.360068	0.441702	0.00106447	-0.0481674	1	0.000956445	-0.203719	0.803584	0	0.0935807	1	82
ENSG00000156222	SLC28A1	0.0420677	0.629512	0.00344699	0.0273891	-0.269811	0.6135	0.0292205	-0.166793	0.70156	0.0269607	-0.282725	0.84399	0.0230503	-0.51725	0.169502	0.00237834	-3.16831	1	93
ENSG00000109667	SLC2A9	0.0247106	-0.545309	0.0273475	0.0575052	1.11337	1.5054e-07	0.0297478	-0.159869	0.718019	0.0267862	-0.316531	0.758365	0.025035	-0.410124	0.301187	0.0154592	-0.965051	0.806253		78
ENSG00000139209	SLC38A4	0.137984	-0.471731	0.0705505	0.296976	1.02791	1.47889e-06	0.182953	0.0928819	0.856284	0.135205	-0.419314	0.487149	0.102627	-0.831613	0.0130843	0.00594584	-4.61459	1		88
ENSG00000017483	SLC38A5	0.00104599	-1.04784	8.62798e-05	0.000882227	-1.18225	0.00051865	0.00109779	-0.876351	0.00415904	0.00193698	0.123118	1	0.00698205	2.53925	9.66229e-24	0.0130808	2.9923	0.103309					42
ENSG00000080493	SLC4A4	0.00691298	-0.544546	0.0388924	0.0180456	1.37055	6.03228e-11	0.0104505	0.274085	0.40627	0.0029491	-1.76881	3.41269e-08	0.00514089	-0.884908	0.0162759	0.00118917	-1.93603	1		54
ENSG00000101276	SLC52A3	0.000220209	-1.10558	0.0128153	0.000213873	-0.979865	0.103229	8.61008e-05	-2.37173	3.13884e-06	0.00144837	2.68922	6.23819e-16	0.000549956	0.569516	0.392423	0	1.55301	1				41
ENSG00000158865	SLC5A11	0.000283126	1.58984	0.00252408	8.02025e-05	-0.897403	0.479558	8.61008e-05	-0.878688	0.305048	0.000104702	-0.43631	1	0.000119556	-0.165342	0.97462	0	2.92074	1	87
ENSG00000198743	SLC5A3	0.0134799	-1.18185	8.12033e-09	0.0121239	-1.21248	2.50914e-06	0.0603244	2.07588	9.93457e-32	0.0119011	-1.19768	0.000184766	0.0227156	-0.15886	0.77868	0.0392425	0.687588	0.494077			38
ENSG00000151012	SLC7A11	0.00157292	1.32249	2.25722e-07	0.000120304	-3.07133	1.61171e-11	0.000408979	-1.38336	8.15581e-05	0.000977216	0.10196	1	0.0015064	0.820491	0.0354198	0.0035675	2.3553	0.378661	16
ENSG00000111700	SLCO1B3	0.00175381	-0.696777	0.0125695	0.00732516	2.4121	9.51013e-31	0.000634993	-2.25102	5.04231e-15	0.00160543	-0.709328	0.165443	0.00148249	-0.799669	0.0655072	0	-1.0778	1		9
ENSG00000184347	SLIT3	0.000432553	-2.08623	7.78055e-12	0.00032081	-2.31424	1.03604e-08	8.61008e-05	-4.22709	4.29207e-22	0.00263499	1.14273	0.00104999	0.00719725	3.31537	9.7366e-34	0.0202159	3.96538	0.0149066					13
ENSG00000121871	SLITRK3	0.00097521	1.13972	0.000180037	0.000187139	-1.836	9.52443e-05	0.000344403	-0.977251	0.0194021	0.000698011	0.248817	1	0.000765156	0.399059	0.513799	0	0.944203	1	43
ENSG00000112562	SMOC2	0.0015336	-1.58523	8.07182e-12	0.00104263	-2.00407	3.53638e-11	0.000914821	-2.27047	1.00349e-16	0.00745127	1.32216	2.21384e-07	0.0147053	2.66287	4.28183e-30	0.0416209	3.58954	0.0120005				88	18
ENSG00000091482	SMPX	0.00704668	1.09051	5.09133e-08	0.00314126	-0.614673	0.0744195	0.00304582	-0.698567	0.0113411	0.00422297	-0.104888	1	0.0030128	-0.626566	0.13628	0	-1.92838	1	11
ENSG00000109610	SOD3	0.0036885	-1.53049	6.58218e-13	0.00165752	-2.58312	1.19903e-19	0.00104397	-3.34257	1.0821e-35	0.0229122	1.9376	1.6409e-19	0.0295063	2.31191	6.4869e-24	0.11416	3.81085	0.00268003				30	38
ENSG00000125398	SOX9	0.00103026	-0.985911	0.000305803	0.000842126	-1.17585	0.000623709	0.000678044	-1.57217	1.42598e-07	0.00495588	2.07465	1.48451e-17	0.00334756	1.13467	0.000171295	0	-0.542912	1				33
ENSG00000171722	SPATA46	3.9323e-05	-2.33421	0.000379925	0.000534683	2.60217	5.95538e-09	0.000161439	-0.0486126	1	5.23508e-05	-1.4807	0.254042	0.000119556	-0.332452	0.788233	0	2.76642	1		65
ENSG00000204710	SPDYC	0.000243803	-0.591595	0.395053	0.000842126	1.97331	3.90608e-08	0.00029059	-0.214291	0.825928	8.72514e-05	-1.85135	0.020561	0.000143467	-1.09874	0.149633	0	1.81966	1		73
ENSG00000269404	SPIB	0.000519063	-1.34092	1.02969e-05	0.000173772	-2.77655	8.09032e-11	0.000678044	-0.793571	0.0286693	0.000837613	-0.380021	0.869182	0.0040888	2.52017	4.17768e-19	0.0749176	6.37509	7.14762e-15					89	22
ENSG00000164266	SPINK1	0.0572228	-0.245492	0.569626	0.0186471	-2.0088	1.91042e-15	0.00711408	-3.52475	1.93453e-46	0.217588	2.49755	1.3572e-37	0.0872517	0.499271	0.113863	0.0380534	-0.718422	0.74715				9
ENSG00000118785	SPP1	0.192683	1.00005	6.94433e-08	0.0234993	-2.68713	3.63477e-25	0.0292205	-2.42807	2.33294e-26	0.264494	1.34594	2.48092e-09	0.147436	0.239679	0.535352	0.0273509	-2.16092	0.985777	13			74
ENSG00000203772	SPRN	0.00298855	-0.0886736	0.970993	0.000561417	-2.69393	1.0808e-16	0.000279828	-3.78082	3.88013e-32	0.0109937	2.61963	2.88407e-34	0.0036584	0.267223	0.504166	0.00237834	0.189608	0.725901				11
ENSG00000277893	SRD5A2	0.000731408	-0.375808	0.50567	0.00169762	1.29524	8.03747e-06	0.00104397	0.3323	0.46967	0.000349006	-1.41468	0.00597921	0.000286934	-1.62212	0.00230889	0	0.419613	1		98
ENSG00000271303	SRXN1	0.185565	1.01779	3.68188e-08	0.0637476	-1.08556	2.34958e-05	0.107228	-0.235594	0.520048	0.0962906	-0.388979	0.568267	0.101431	-0.29186	0.501688	0.0178375	-2.6827	1	10
ENSG00000139874	SSTR1	0.00047974	-1.73316	1.0377e-09	0.00446461	3.14189	1.59277e-42	0.000516605	-1.48959	4.15381e-06	0.000366456	-1.8717	3.38201e-05	0.000741245	-0.781601	0.11767	0	-0.0821616	1		3
ENSG00000035720	STAP1	0.00018875	-1.5327	0.000167044	8.02025e-05	-2.5079	1.01389e-05	0.000398216	-0.175081	0.86421	0.000314105	-0.501265	0.828468	0.00174551	2.5916	5.36951e-14	0.021405	5.80999	2.94462e-07						45
ENSG00000164647	STEAP1	0.00342896	-0.371682	0.300939	0.00173772	-1.41665	1.14521e-06	0.00110855	-2.17166	2.20863e-16	0.0130005	2.31393	3.69535e-27	0.00506916	0.34562	0.34723	0.0035675	0.20517	0.676339				14
ENSG00000157214	STEAP2	0.000912293	-1.07117	9.43277e-05	0.000253975	-2.8446	7.17805e-14	4.30504e-05	-5.27558	1.24388e-31	0.00692776	3.29945	9.83781e-48	0.00231938	0.623154	0.0914661	0.00118917	0.564328	0.773666				7
ENSG00000127954	STEAP4	0.0134563	-0.880308	4.11395e-05	0.010707	-1.13716	1.90942e-05	0.00951414	-1.37552	3.0251e-09	0.0496984	1.60713	1.68572e-13	0.0494004	1.47226	1.29407e-09	0.0582692	1.49504	0.368858				49
ENSG00000230873	STMND1	0.000283126	-1.91917	2.35218e-09	0.00244618	2.40699	6.90196e-21	0.000731857	-0.229595	0.715342	0.000471158	-0.88162	0.181456	0.000406489	-1.0467	0.0530148	0	0.499901	1		19
ENSG00000197165	SULT1A2	0.00667704	0.747407	0.000686797	0.00278035	-0.931511	0.0019029	0.00552121	0.253493	0.463214	0.00380416	-0.394538	0.682911	0.00298889	-0.749903	0.0623164	0	-2.03195	1	62
ENSG00000198203	SULT1C2	0.00222568	-1.55651	1.61396e-12	0.000360911	-4.07233	1.98298e-32	9.68634e-05	-5.96686	1.03667e-57	0.0244653	3.67814	3.50142e-78	0.00767548	0.65778	0.0301658	0.00713501	0.685116	0.541025				2
ENSG00000008056	SYN1	0.000251667	-0.518632	0.472867	0.000106937	-1.68167	0.00565407	0.000150676	-1.26948	0.016078	0.000907414	1.96968	7.02703e-07	0.000573867	0.971554	0.0698383	0.00118917	2.84152	0.486308				99
ENSG00000173227	SYT12	0.0194177	0.684458	0.00135691	0.00772617	-1.0481	0.000121629	0.010063	-0.647664	0.0105189	0.0204692	0.610208	0.0735681	0.0131511	-0.147455	0.855387	0.00237834	-2.02139	1	72
ENSG00000011347	SYT7	0.0023987	-0.907334	0.000178872	0.00859503	1.65873	4.6218e-15	0.00306734	-0.40298	0.23526	0.00307125	-0.359948	0.767047	0.00246285	-0.68458	0.10427	0.00118917	-0.693016	0.956651		32
ENSG00000142765	SYTL1	0.00576475	-0.524947	0.0543475	0.00401012	-1.04479	0.000229918	0.0029059	-1.60872	3.8872e-11	0.0100165	0.506504	0.206798	0.023672	2.08623	9.64162e-19	0.104647	3.85932	0.00205993					94
ENSG00000184292	TACSTD2	0.000416824	-0.672077	0.1347	0.00022724	-1.49566	0.00169765	0.000226015	-1.57576	0.00012312	0.00153562	1.83975	2.22386e-08	0.00126729	1.32968	0.000403288	0.00118917	2.00458	0.570647				80
ENSG00000149591	TAGLN	0.024396	-0.86227	5.71654e-05	0.0183263	-1.21332	2.22259e-06	0.0248293	-0.756902	0.00167703	0.0495762	0.462616	0.283647	0.118719	2.06282	1.03205e-19	0.479235	3.69641	0.00324663					84
ENSG00000198650	TAT	0.328032	-0.620782	0.0071464	0.741124	0.965591	8.28584e-06	0.588004	0.538484	0.0194012	0.266169	-0.846183	0.0117093	0.235644	-1.00465	0.00206345	0.0130808	-4.9765	1		99
ENSG00000176907	TCIM	0.0275104	-0.835458	9.98188e-05	0.040382	-0.0763173	1	0.0803643	1.39942	5.69644e-14	0.0280949	-0.664352	0.0856267	0.0251545	-0.811276	0.0169916	0.0130808	-1.56714	0.913986			93
ENSG00000009694	TENM1	0.0115924	-0.376376	0.227702	0.0235662	1.01033	5.1595e-06	0.0138299	-0.0145585	1	0.0123199	-0.204962	0.998766	0.0066473	-1.1503	0.000939459	0.00475667	-1.23358	0.900672		97
ENSG00000112773	TENT5A	0.00772303	-1.34826	4.82119e-11	0.00926339	-0.905436	0.00117062	0.0398431	2.23096	4.02095e-36	0.00680561	-1.34836	2.43889e-05	0.0114056	-0.518136	0.209244	0.0130808	-0.153196	0.660958			32
ENSG00000270141	TERC	0.000613439	-1.77274	2.50702e-11	0.00096243	-0.880006	0.015889	0.00477859	2.82446	1.25865e-40	0.00061076	-1.52848	0.00028594	0.000382578	-2.13601	4.62138e-06	0	-0.467134	1			29
ENSG00000145850	TIMD4	0.00185605	-1.22887	1.26765e-07	0.0022323	-0.785856	0.0158254	0.00151753	-1.45459	3.10515e-08	0.00448472	0.40249	0.497619	0.0127446	2.3652	2.63804e-23	0.0879984	4.71898	6.97216e-06					46	64
ENSG00000137251	TINAG	0.000589845	1.44612	6.17547e-05	8.02025e-05	-2.09005	0.000794871	5.3813e-05	-2.71999	2.30332e-06	0.00061076	1.10426	0.0518122	0.000286934	-0.147712	0.950825	0	1.80885	1	36
ENSG00000105289	TJP3	0.00285485	0.0828136	0.965252	0.00086886	-1.85442	2.26676e-09	0.00177583	-0.771995	0.00756097	0.00626465	1.54182	4.00871e-10	0.00315627	0.233986	0.583165	0.00237834	0.37244	0.69578				69
ENSG00000174123	TLR10	0.000566251	-1.2252	3.94105e-05	0.000401012	-1.59784	3.24778e-05	0.000312115	-2.04505	2.87221e-09	0.00125642	0.25766	0.960011	0.00392143	2.37745	1.79658e-17	0.0761067	6.36983	1.81002e-15						19
ENSG00000169908	TM4SF1	0.0411633	0.609051	0.00531406	0.0201041	-0.765759	0.00579888	0.0168865	-1.09252	2.10314e-06	0.0376402	0.30364	0.70662	0.047081	0.665033	0.0225981	0.0154592	-0.925151	0.799108	100
ENSG00000213996	TM6SF2	0.00505694	-0.374522	0.273424	0.0110278	1.16324	1.18727e-07	0.00532749	-0.241904	0.557129	0.00507803	-0.294972	0.8772	0.0036584	-0.790179	0.04161	0	-2.35928	1		76
ENSG00000103534	TMC5	0.000117969	-1.60567	0.000964941	0	-4.78005	1.0819e-07	0	-5.17637	4.69531e-10	0.00143092	3.7688	4.92209e-26	0.000478223	0.860193	0.177829	0	1.9923	1				18
ENSG00000172765	TMCC1	0.00547376	-0.349904	0.325891	0.00366258	-0.96216	0.000929334	0.0128505	1.49757	2.08339e-14	0.00362966	-0.937795	0.0113849	0.0045192	-0.567937	0.176425	0.00594584	0.13235	0.646769			89
ENSG00000183160	TMEM119	0.000715678	-1.20618	2.37166e-05	0.000401012	-1.93756	1.72642e-07	0.000548893	-1.52698	1.9682e-06	0.00160543	0.295494	0.87852	0.00526045	2.54856	1.78805e-21	0.0642151	5.73149	3.60243e-10					60	32
ENSG00000170006	TMEM154	0.000810054	-0.858975	0.0051838	0.000802025	-0.754568	0.0688149	0.000947109	-0.511479	0.187516	0.00118662	-0.0893365	1	0.00356276	1.84788	1.05119e-10	0.0392425	5.08896	2.51554e-06						57
ENSG00000188760	TMEM198	0.00168302	-0.603518	0.0465437	0.00473195	1.46836	2.04515e-10	0.00190498	-0.325786	0.43296	0.00164033	-0.530012	0.456954	0.00145858	-0.684317	0.135788	0	-0.946834	1		59
ENSG00000151715	TMEM45B	0.0151394	0.097026	0.936513	0.00712465	-1.18128	1.05569e-05	0.00295971	-2.59962	1.45084e-26	0.0394551	1.94511	2.46775e-20	0.0172399	0.286982	0.407629	0.0035675	-1.60963	0.972491				28
ENSG00000125895	TMEM74B	0.00272115	-0.0407104	1	0.000989164	-1.6728	5.945e-08	0.000861008	-1.94964	1.97455e-12	0.00711971	1.80294	1.82733e-14	0.0045192	0.819551	0.00771	0	-1.22966	1				45
ENSG00000167105	TMEM92	0.0011561	-0.701238	0.0218683	4.01012e-05	-5.24834	4.14297e-25	6.45756e-05	-4.83067	2.45855e-30	0.00724187	3.35124	8.77015e-50	0.00198462	0.312512	0.494376	0	-0.482612	1				6
ENSG00000154646	TMPRSS15	0	-3.87337	0.000893371	0	-2.8516	0.0477205	0	-3.24792	0.00682897	0.000436257	4.67917	9.64619e-13	0.000119556	0.967108	0.464443	0	3.92074	1				53
ENSG00000160183	TMPRSS3	0.000699949	-1.49341	2.47432e-08	0.00041438	-2.11172	2.43118e-09	0.000462792	-2.01917	9.38447e-11	0.00558409	2.63745	3.37086e-29	0.003228	1.23341	4.13686e-05	0.00594584	2.18378	0.341872				13
ENSG00000240505	TNFRSF13B	0.000566251	-1.42283	5.64668e-07	0.000347544	-1.98801	1.48298e-07	0.000559655	-1.32736	4.67383e-05	0.00141347	0.259464	0.939491	0.00468658	2.52473	8.42156e-21	0.0665934	5.95964	5.28352e-12					67	27
ENSG00000159958	TNFRSF13C	0.00047974	-1.69629	4.02819e-09	0.000267342	-2.36927	1.64496e-09	0.000484317	-1.5548	2.44019e-06	0.00106447	-0.213432	1	0.00518872	2.77931	3.69188e-25	0.0963226	6.57071	9.96574e-18					32	14
ENSG00000125657	TNFSF9	0.000464011	-1.1822	0.000232135	0.000360911	-1.41198	0.000684159	0.00192651	1.80581	9.86085e-13	0.000558409	-0.691124	0.39429	0.00112382	0.438729	0.385774	0	0.436149	1			100
ENSG00000116147	TNR	1.57292e-05	-1.91917	0.178569	2.67342e-05	-0.897403	0.819003	0	-2.99416	0.0387614	6.98011e-05	0.426187	1	0.000167378	1.83466	0.0916187	0.0118917	8.33437	1.82392e-06						54
ENSG00000168477	TNXB	0.0113014	-1.05023	4.67798e-07	0.00680384	-1.72223	3.82622e-11	0.00956795	-1.23732	1.23109e-07	0.0399786	1.31537	1.5229e-08	0.0593474	2.00125	3.53892e-18	0.137943	2.84973	0.0617524				78
ENSG00000269113	TRABD2B	0.00375928	-0.475743	0.11548	0.00842126	1.10832	9.63019e-07	0.00566113	0.337483	0.264446	0.00225109	-1.19366	0.000828432	0.00291716	-0.760353	0.0569052	0	-2.00694	1		87
ENSG00000221926	TRIM16	0.0176246	1.55856	3.35488e-18	0.00401012	-1.45779	6.43777e-08	0.00602706	-0.846178	0.000720888	0.00757342	-0.409953	0.60472	0.00705379	-0.504001	0.235576	0.00118917	-2.0357	1	4
ENSG00000291110	TRIM16L	0.00574902	0.965353	4.0367e-06	0.0022724	-0.882562	0.00488962	0.00411131	0.130129	0.784197	0.00214638	-0.934355	0.0176848	0.00263023	-0.588565	0.180275	0	-1.69871	1	24
ENSG00000152503	TRIM36	0.00134485	-0.564367	0.0859082	0.0010159	-0.936678	0.00843022	0.00387454	1.75505	6.98698e-16	0.000767812	-1.32167	0.00170445	0.00124338	-0.549244	0.278014	0.00237834	0.994337	0.591605			81
ENSG00000204614	TRIM40	0.000519063	-1.60462	1.59235e-08	0.000842126	-0.658954	0.132104	0.000226015	-2.72911	1.07184e-14	0.00443237	2.63323	6.95888e-27	0.00217591	0.940811	0.00575579	0.00118917	0.920744	0.720969				16
ENSG00000138100	TRIM54	0.000605574	1.34386	0.000193918	0.000147038	-1.34586	0.0264242	0.000322878	-0.146884	0.904615	0.000139602	-1.33247	0.112656	0.000358667	0.0939007	1	0	1.72519	1	44
ENSG00000250305	TRMT9B	0.000904429	0.0500683	1	0.00022724	-2.1155	4.81237e-07	0.000172202	-2.59858	1.83481e-11	0.00237324	1.90683	3.28301e-11	0.00148249	0.879956	0.0231146	0.0035675	2.42786	0.36866				59
ENSG00000253368	TRNP1	0.00158865	-0.431253	0.255773	0.000788658	-1.48637	6.3948e-06	0.000527367	-2.16557	5.39744e-13	0.00544449	1.98027	2.12696e-16	0.00358667	1.01949	0.000767236	0.00713501	2.08424	0.34126				36
ENSG00000182463	TSHZ2	0.00456933	0.357313	0.282174	0.0010159	-2.14829	7.7782e-13	0.000807195	-2.56445	7.78307e-21	0.0101561	1.84415	3.44461e-16	0.00490178	0.384302	0.284792	0.0190267	2.38686	0.199541				39
ENSG00000184205	TSPYL2	0.00755001	-1.27111	7.24673e-10	0.0107471	-0.55005	0.0948425	0.0295756	1.52456	3.83586e-16	0.00839358	-0.918151	0.00922455	0.0194876	0.452657	0.153137	0.0439992	1.61384	0.347742			79
ENSG00000137941	TTLL7	0.00135271	1.03973	0.000157381	0.00022724	-2.10686	5.52351e-07	0.000591943	-0.690941	0.0766099	0.000959765	0.166474	1	0.00109991	0.389247	0.448926	0.0035675	2.43615	0.367364	41
ENSG00000074966	TXK	0.000676355	-0.802655	0.0171262	0.00064162	-0.770533	0.0830258	0.000656519	-0.774157	0.0329098	0.00123897	0.341298	0.841096	0.00270196	1.7158	1.68607e-08	0.0297292	4.99795	1.56436e-05						70
ENSG00000198431	TXNRD1	0.322889	0.925886	9.39872e-07	0.127535	-0.914145	0.00053381	0.208407	-0.0931078	0.875979	0.162375	-0.493584	0.318328	0.171347	-0.390778	0.325873	0.0642151	-1.74768	0.92199	19
ENSG00000107165	TYRP1	0.000558386	-0.477165	0.34743	0.00151048	1.5261	1.98246e-07	0.000398216	-0.988312	0.0121539	0.000732912	0.0770657	1	0.000358667	-0.983504	0.0958551	0.00118917	1.73539	0.605088		79
ENSG00000162543	UBXN10	0.000841512	-2.20457	7.58393e-20	0.00685731	1.7706	2.09951e-16	0.00441267	0.838523	0.00034066	0.00130877	-1.27186	0.000824834	0.00126729	-1.27497	0.00132618	0	-1.30497	1		25
ENSG00000288705	UGT1A5	0.000550522	1.44922	0.000101068	0.00022724	-0.482365	0.673149	0.000204489	-0.699717	0.246311	0.000157053	-0.972363	0.377	0.000167378	-0.800058	0.344826	0	1.90916	1	39
ENSG00000241119	UGT1A9	0.0672974	0.664235	0.00154653	0.0495651	-0.0306922	1	0.0445141	-0.231005	0.534068	0.0371342	-0.504148	0.30275	0.0329256	-0.672302	0.055664	0.00237834	-3.82622	1	76
ENSG00000213759	UGT2B11	0.000920158	-1.01381	0.000265905	0.00453144	2.37244	5.6507e-26	0.000624231	-1.54807	4.46167e-07	0.00136112	-0.217337	1	0.000645601	-1.32438	0.0033069	0	-0.403509	1		14
ENSG00000197888	UGT2B17	0.000408959	-0.224672	0.882164	0.000989164	1.56323	3.6831e-06	0.000387454	-0.283944	0.708299	0.000104702	-2.09656	0.00187934	0.000310845	-0.519451	0.498845	0.00118917	2.36715	0.530273		95
ENSG00000156096	UGT2B4	0.383808	0.679889	0.000976178	0.251809	-0.222498	0.738685	0.280452	-0.0359737	0.99946	0.197659	-0.605683	0.137862	0.185192	-0.684994	0.0484009	0.0130808	-4.32898	1	66
ENSG00000174607	UGT8	3.9323e-05	-1.79364	0.0287335	0	-3.51211	0.0027831	1.07626e-05	-2.87869	0.00197364	0.000157053	0.56369	0.998322	0.000549956	2.96711	4.62617e-08	0.0118917	7.04897	6.06736e-08						39
ENSG00000188958	UTS2B	0.000196615	-1.59377	4.86037e-05	0.000253975	-1.00174	0.070641	0.000408979	-0.265711	0.718019	0.00064566	0.544831	0.617492	0.00138685	1.90995	1.07605e-07	0.0154592	5.20656	9.18034e-05						93
ENSG00000128218	VPREB3	7.8646e-05	-1.83478	0.00144691	0.000147038	-0.669992	0.554917	0.000204489	-0.18125	0.901559	0.000122152	-0.862574	0.635083	0.000645601	1.84555	0.000179425	0.021405	6.89405	4.38077e-10						33
ENSG00000101842	VSIG1	0.000275261	-0.46349	0.553783	4.01012e-05	-2.99543	7.65042e-06	6.45756e-05	-2.55246	3.44808e-06	0.00111682	2.33813	1.19681e-10	0.000717334	1.25542	0.00698946	0.00118917	2.756	0.494083				66
ENSG00000186806	VSIG10L	0.00198188	0.987009	8.62798e-05	0.000614886	-1.23763	0.000779713	0.00143143	0.168738	0.754939	0.000820163	-0.743131	0.214204	0.00100427	-0.39804	0.496588	0	-0.152966	1	38
ENSG00000167992	VWCE	0.00278407	-0.436179	0.189259	0.00630926	1.17772	3.08796e-07	0.00322878	-0.123501	0.856284	0.00256519	-0.483065	0.499616	0.00219982	-0.697928	0.0985391	0	-1.54502	1		81
ENSG00000128815	WDFY4	0.00522209	-0.509906	0.0685934	0.00413043	-0.824626	0.00592465	0.0035409	-1.11846	6.84587e-06	0.00622975	-0.126171	1	0.0220222	2.16137	4.42571e-20	0.0963226	3.89599	0.00177178					80
ENSG00000162552	WNT4	0.000487605	-1.83063	4.95142e-11	0.000160405	-3.23039	7.65737e-15	0.000602706	-1.36773	1.41349e-05	0.00368201	1.94731	5.0176e-14	0.00432792	2.1187	1.40881e-14	0.01427	3.54196	0.0350918				47
ENSG00000114251	WNT5A	0.00419183	0.833187	0.000212004	0.00169762	-0.919771	0.00424961	0.0027337	-0.133843	0.837643	0.00272224	-0.123256	1	0.00212809	-0.499703	0.292932	0.00118917	-0.312412	0.905344	45
ENSG00000113645	WWC1	0.00783314	0.101967	0.932228	0.00447797	-0.863737	0.00325204	0.0041436	-1.03218	3.3325e-05	0.0154086	1.33061	1.99904e-08	0.00844063	0.201463	0.601964	0.00475667	-0.33305	0.747715				79
ENSG00000124256	ZBP1	0.00292563	-0.652262	0.0137133	0.00228577	-0.963993	0.00154725	0.00173278	-1.45671	1.64259e-08	0.00537469	0.486425	0.286988	0.0136772	2.22261	1.11246e-20	0.0261617	2.76369	0.104985					70
ENSG00000163874	ZC3H12A	0.0169875	-0.82557	0.000143303	0.0192753	-0.508947	0.114738	0.0484532	1.35134	8.20884e-13	0.0213068	-0.323388	0.742804	0.0207788	-0.34976	0.451192	0.0392425	0.642167	0.501543			98
ENSG00000178381	ZFAND2A	0.0149585	-1.54487	1.04934e-14	0.0214141	-0.806991	0.00323513	0.0930212	2.49489	3.15629e-47	0.0125991	-1.59633	1.73151e-07	0.0172399	-1.07955	0.00155629	0.01427	-1.15965	0.842981			26
ENSG00000139800	ZIC5	0.000165157	-1.25415	0.00834832	0.000240607	-0.482365	0.69316	6.45756e-05	-2.46365	1.13396e-05	0.00115172	2.58539	7.55228e-13	0.000478223	0.667548	0.310413	0	1.83055	1				52
ENSG00000149054	ZNF215	0.000314584	-1.58399	1.55379e-06	0.000240607	-1.78903	4.33547e-05	0.000312115	-1.46898	8.94372e-05	0.00116917	0.786967	0.108809	0.00332365	2.88095	4.34098e-23	0.00594584	3.25533	0.143797					48
ENSG00000179930	ZNF648	0.0151787	0.762943	0.000238886	0.00703108	-0.751698	0.0114219	0.0111823	0.041267	0.976609	0.00935335	-0.259695	0.923595	0.00683859	-0.73657	0.0520081	0	-3.20754	1	48
