# Supplementary material for: Spatial Transcriptomics Reveals Distinct Architectures but Shared Vulnerabilities in Primary and Metastatic Liver Tumors
Source: Cancers (Basel). 2025 Oct 1;17(19):3210. doi: 10.3390/cancers17193210 (PMC12523610; doi:10.3390/cancers17193210)
Supplement: Supplementary file 1 [file cancers-17-03210-s001.zip › SupplementalTable_S5.xlsx]

## Sheet: Sheet1
Supolemental Table S5 - Heme/porphyrin and inflammatory lipids metabolism related genes
Feature Name HCC	Cluster 1 Mean Counts (Hep like tumor)	Cluster 1 Log2 fold change	Cluster 1 Adjusted p value	Cluster 2 Mean Counts (Hep pericentral)	Cluster 2 Log2 fold change	Cluster 2 Adjusted p value	Sample
ALAS1	0.231101	-0.603041	0.00983108	0.425701	0.572919	0.0270246	HCC
ALAD	0.0999354	-0.103203	0.931047	0.136291	0.480667	0.0894851	HCC
HMBS	0.0134327	0.220784	0.649975	0.0108006	-0.203912	0.830451	HCC
UROS	0.0254813	0.077718	0.962096	0.0222295	-0.175852	0.854807	HCC
UROD	0.0342818	0.117866	0.902257	0.0316666	-0.043321	1	HCC
CPOX	0.0166808	-0.0743644	0.971252	0.018861	0.157792	0.865268	HCC
PPOX	0.00692085	0.2864	0.440526	0.00602855	-0.0116519	1	HCC
FECH	0.0299327	0.256523	0.503307	0.0251969	-0.0967733	0.979228	HCC
CYP2A6	0.0103813	0.335806	0.299814	0.0123512	0.606073	0.0246872	HCC
CYP7A1	0.0419262	-0.340619	0.289408	0.107966	1.58852	4.57973e-16	HCC
CYP2C8	0.138094	-0.239486	0.586052	0.209382	0.556496	0.0339688	HCC
CYP3A4	0.140344	-0.694292	0.00182593	0.396174	1.36886	6.71244e-12	HCC
COX7B2	0.0408409	0.686214	0.00103382	0.0220691	-0.547533	0.0785113	HCC
Feature Name liver met	Cluster 2 Mean Counts Tumor stem	Cluster 2 Log2 fold change	Cluster 2 Adjusted p value	Cluster 3 Mean Counts tumor core	Cluster 3 Log2 fold change	Cluster 3 Adjusted p value	Sample
ALAS1	0.00465509	0.0306212	0.692861	0.00472069	0.0466738	0.607894	Liver met
ALAD	0.00324736	-0.153622	0.0193918	0.00387307	0.259494	0.000272895	Liver met
HMBS	0.00211807	0.517589	9.6536e-12	0.00140855	-0.500229	1.75293e-09	Liver met
UROS	0.00186979	0.37547	4.37738e-07	0.00120021	-0.629056	5.08846e-13	Liver met
UROD	0.00156032	-0.00267651	1	0.001275	-0.385865	9.82624e-06	Liver met
CPOX	0.00329994	0.0639957	0.422758	0.00347953	0.145533	0.0776304	Liver met
PPOX	0.00049137	0.335119	0.0044904	0.000391759	-0.247046	0.0872795	Liver met
FECH	0.000661195	-0.0411622	0.7526	0.000628594	-0.120718	0.374092	Liver met
HMOX1	0.000756021	-2.11108	5.04575e-172	0.00217604	0.314369	9.32354e-06	Liver met
HMOX2	0.00314908	0.396843	1.40606e-09	0.0020781	-0.57012	3.52317e-14	Liver met
FLVCR2	1.81031e-05	-2.00826	7.7775e-07	4.98602e-05	0.313358	0.574925	Liver met
FLVCR1	0.00333442	0.545222	1.33576e-16	0.00227754	-0.439557	1.08397e-08	Liver met
CYP3A5	0.00087757	-1.06486	8.41485e-43	0.00230247	1.30778	1.37193e-56	Liver met
CYP27A1	0.00154135	-0.593495	1.19188e-20	0.00212974	0.244765	0.00128894	Liver met
NDUFB10	0.00628437	0.214749	0.000366678	0.00520327	-0.242853	0.000461139	Liver met
NDUFB7	0.0119489	0.275459	6.49571e-07	0.00966219	-0.255894	7.0097e-05	Liver met
NDUFS5	0.0090757	0.279886	8.38851e-07	0.00732588	-0.256874	0.000102652	Liver met
NDUFV1	0.0325192	0.29861	1.17756e-08	0.0266966	-0.215377	0.000486318	Liver met
UQCR11	0.0135437	0.363658	3.39737e-11	0.0105009	-0.290447	5.80865e-06	Liver met
NDUFA2	0.0140377	0.298181	4.99812e-08	0.011117	-0.28355	7.83073e-06	Liver met
NDUFB6	0.00480336	0.238934	0.000148391	0.00389087	-0.271332	0.000181381	Liver met
NDUFB2	0.00891622	0.356946	3.83619e-10	0.00708549	-0.247227	0.000238696	Liver met
NDUFAB1	0.0109653	0.290361	1.92745e-07	0.00898195	-0.223716	0.000651039	Liver met
NDUFA7	0.00643264	0.282764	2.08309e-06	0.00531901	-0.209576	0.00299353	Liver met
NDUFB9	0.0100257	0.313771	2.86751e-08	0.00839788	-0.16893	0.0138251	Liver met
NDUFS7	0.0102688	0.196037	0.000592771	0.00899086	-0.14639	0.0324983	Liver met
UQCR10	0.00717056	0.218216	0.000206899	0.00614883	-0.174275	0.012523	Liver met
CYC1	0.0171859	0.37193	4.43135e-12	0.0129601	-0.338371	5.64612e-08	Liver met
COX8A	0.0134084	0.262639	1.90836e-06	0.0114465	-0.15932	0.0168099	Liver met
COX6B1	0.00992913	0.305084	1.12289e-07	0.00873621	-0.0784137	0.316191	Liver met
Feature Name	Cluster 1 Mean Counts TAM	Cluster 1 Log2 fold change	Cluster 1 Adjusted p value	Cluster 2 Mean Counts Tumor stem	Cluster 2 Log2 fold change	Cluster 2 Adjusted p value	Cluster 3 Mean Counts Tumor core	Cluster 3 Log2 fold change	Cluster 3 Adjusted p value
ALOX15B	0.000351741	1.58009	0.00414286	4.39647e-05	-2.41276	4.08e-27	0.000146019	0.253107	0.400773	Liver met
ALOX5	0.00494	2.57598	1.33652e-54	0.000272	-2.74346	2.08e-182	0.000820912	-0.298677	0.00624302	Liver met
ALOX5AP	0.00132	0.770806	0.00588471	0.000382	-1.78717	5.22e-87	0.00111	0.70312	1.9065e-13	Liver met
LTA4H	0.00498555	-0.0773132	0.983089	0.00532404	0.0357151	0.625	0.00507505	-0.0723717	0.375382	Liver met
PTGDS	0.000902292	1.9708	1.87306e-09	7.93089e-05	-2.57404	4.09e-55	0.000133554	-1.14914	5.1794e-09	Liver met
PTGER1	3.05862e-05	0.338631	1	3.79304e-05	0.199244	0.665	3.02722e-05	-0.255399	0.658769	Liver met
PTGER2	0.000137638	0.544321	0.793006	7.58607e-05	-0.907073	2.68e-05	9.97203e-05	-0.0920054	0.830093	Liver met
PTGER3	4.58793e-05	1.62156	0.435331	7.75848e-06	-2.10395	2.58e-05	1.42458e-05	-0.526701	0.430701	Liver met
PTGER4	0.00105522	0.394175	0.398655	0.000682746	-0.546439	5.31e-08	0.00088858	0.158842	0.227368	Liver met
Feature Name	Cluster 4 Mean Counts Stem like	Cluster 4 Log2 fold change	Cluster 4 Adjusted p value	Cluster 5 Mean Counts CAF	Cluster 5 Log2 fold change	Cluster 5 Adjusted p value	Cluster 6 Mean Counts ALOX5 plasticity	Cluster 6 Log2 fold change	Cluster 6 Adjusted p value
ALOX15B	0	2.92104	1	0.000379725	1.8862	4.38942e-12	0.00101277	3.55571	1	Liver met
ALOX5	0.00296	2.03786	1	0.00286	1.90636	3.70563e-62	0.00911	3.33566	0.040985	Liver met
ALOX5AP	0	0.305243	1	0.002	1.57336	1.62325e-39	0	-0.655782	1	Liver met
LTA4H	0.00789	0.751249	1	0.00570613	0.12935	0.320079	0.00405108	-0.209776	1	Liver met
PTGDS	0	1.94801	1	0.00108786	2.69391	1.42256e-50	0.000506385	1.98971	1	Liver met
PTGER1	0	4.76904	1	4.10513e-05	0.375924	0.872343	0	3.80801	1	Liver met
PTGER2	0	3.2165	1	0.000246308	1.46053	6.50602e-07	0	2.25547	1	Liver met
PTGER3	0	5.57159	1	7.18398e-05	2.321	0.000109995	0	4.61057	1	Liver met
PTGER4	0	0.259766	1	0.00136496	0.838929	6.92078e-08	0	-0.701259	1	Liver met
Feature Name	Cluster 7 Mean Counts TAM M2	Cluster 7 Log2 fold change	Cluster 7 Adjusted p value	Cluster 8 Mean Counts Neuro GABA	Cluster 8 Log2 fold change	Cluster 8 Adjusted p value	Cluster 9 Mean Counts Immune cluster	Cluster 9 Log2 fold change	Cluster 9 Adjusted p value
ALOX15B	0.0121991	6.72805	8.22153e-11	0	3.20005	1	0.000293542	1.59935	0.375	Liver met
ALOX5	0.0914931	6.68378	4.3113e-48	0.00957	3.49041	0.133086	0.00685	2.89915	1.49e-14	Liver met
ALOX5AP	0.00677726	3.23296	0.00631481	0	0.584246	1	0.00137	0.886581	0.256	Liver met
LTA4H	0.00881044	0.848883	1	0	-2.14073	1	0.00420744	-0.292426	0.917	Liver met
PTGDS	0.00135545	2.99797	0.881195	0	2.22701	1	0.00469667	4.36187	8.45e-21	Liver met
PTGER1	0	4.22858	1	0	5.04804	1	0	1.43123	1	Liver met
PTGER2	0.000677726	3.68261	1	0	3.4955	1	0.000489237	2.49682	0.0331	Liver met
PTGER3	0	5.03114	1	0	5.8506	1	0.000391389	4.69658	0.000717	Liver met
PTGER4	0.00338863	2.3085	0.570348	0	0.538769	1	0.00127202	0.740336	0.41	Liver met
Feature Name	Cluster 10 Mean Counts myCAF	Cluster 10 Log2 fold change	Cluster 10 Adjusted p value	Cluster 11 Mean Counts _liver tumor	Cluster 11 Log2 fold change	Cluster 11 Adjusted p value	Cluster 12 Mean Counts pEMT like	Cluster 12 Log2 fold change	Cluster 12 Adjusted p value
ALOX15B	0.00087401	3.75283	1	0.000196951	0.731227	0.549853	0	4.88657	1	Liver met
ALOX5	0.00699208	3.03784	0.0984547	0.00124	0.402914	0.331947	0.00386	3.00193	1	Liver met
ALOX5AP	0.00175	1.71839	1	0.00111	0.511416	0.151238	0	2.27077	1	Liver met
LTA4H	0.00437005	-0.00767164	1	0.00518133	-0.0202157	1	0	-0.454205	1	Liver met
PTGDS	0.0087401	5.26136	0.000121444	0.000363602	0.590359	0.49138	0	3.91353	1	Liver met
PTGER1	0	4.59548	1	3.03002e-05	0.324634	1	0	6.73456	1	Liver met
PTGER2	0	3.04294	1	0.000136351	0.530325	0.8925	0	5.18202	1	Liver met
PTGER3	0.00174802	7.05171	0.0225828	3.03002e-05	1.15691	0.846152	0	7.53712	1	Liver met
PTGER4	0	0.086203	1	0.000833255	0.0459801	1	0	2.22529	1	Liver met
Feature Name	Cluster 16 Mean Counts Hep differentiated	Cluster 16 Log2 fold change	Cluster 16 Adjusted p value
ALOX15B	0.000135997	1.06551	1	Liver met
ALOX5	0.00109	0.350517	1	Liver met
ALOX5AP	0.00136	0.912528	0.698397	Liver met
LTA4H	0.00326393	-0.633597	0.918898	Liver met
PTGDS	0.000135997	0.0898439	1	Liver met
PTGER1	0.000135997	2.92751	0.828655	Liver met
PTGER2	0.000407992	2.37542	0.383327	Liver met
PTGER3	0	2.7107	1	Liver met
PTGER4	0.000679987	-0.0119324	1	Liver met
