# Supplementary material for: Spatial Transcriptomics Reveals Distinct Architectures but Shared Vulnerabilities in Primary and Metastatic Liver Tumors
Source: Cancers (Basel). 2025 Oct 1;17(19):3210. doi: 10.3390/cancers17193210 (PMC12523610; doi:10.3390/cancers17193210)
Supplement: Supplementary file 1 [file cancers-17-03210-s001.zip › SupplementalTable_S3.xlsx]

## Sheet: Sheet1
Supplemental Table S3 : Differential gene expression and cell group markers
Feature ID	Feature Name	Cluster 1 Mean Counts TAM	Cluster 1 Log2 fold change	Cluster 1 Adjusted p value	Cluster 2 Mean Counts Tumor stem-like	Cluster 2 Log2 fold change	Cluster 2 Adjusted p value	Cluster 3 Mean Counts Tumor core	Cluster 3 Log2 fold change	Cluster 3 Adjusted p value	Cluster 4 Mean Counts Stem like	Cluster 4 Log2 fold change	Cluster 4 Adjusted p value	Cluster 5 Mean Counts CAF	Cluster 5 Log2 fold change	Cluster 5 Adjusted p value	Cluster 6 Mean Counts ALOX5 plasticity	Cluster 6 Log2 fold change	Cluster 6 Adjusted p value	Cluster 7 Mean Counts TAM M2	Cluster 7 Log2 fold change	Cluster 7 Adjusted p value	Cluster 8 Mean Counts Neuro GABA	Cluster 8 Log2 fold change	Cluster 8 Adjusted p value	Cluster 9 Mean Counts Immune cluster	Cluster 9 Log2 fold change	Cluster 9 Adjusted p value	Cluster 10 Mean Counts myCAF	Cluster 10 Log2 fold change	Cluster 10 Adjusted p value	Cluster 11 Mean Counts Hep tumor	Cluster 11 Log2 fold change	Cluster 11 Adjusted p value	Cluster 12 Mean Counts pEMT like	Cluster 12 Log2 fold change	Cluster 12 Adjusted p value	Cluster 16 Mean Counts Hep differentiated	Cluster 16 Log2 fold change	Cluster 16 Adjusted p value	Top markers Cluster 1 TAM	Top markers Cluster 2 Tumor stem	Top markers Cluster 3 Tumor core	Top markers Cluster 4 Germline like	Top markers Cluster 5 CAF	Top markers Cluster 6 Plastic ALOX5	Top markers Cluster 7 TAM M2	Top markers Cluster 8 Neuro GABA	Top markers Cluster 9 Immune cluster
ENSG00000175899	A2M	0.00472557	-0.178459	0.652086	0.00195083	-2.30375	0	0.00300408	-1.0473	2.84152e-58	0	-2.44093	1	0.0182319	2.18486	3.30699e-184	0	-3.40196	1	0.0108436	1.10815	1	0	-2.16193	1	0.0241683	2.20791	1.01023e-13	0.00786609	0.708601	1	0.0324212	2.86364	1.96843e-150	0	-0.475408	1	0.114374	4.52948	2.96175e-86					81
ENSG00000114771	AADAC	0	-3.83787	0.000124093	8.18951e-05	-2.1839	3.88517e-42	4.62987e-05	-2.50594	5.87465e-26	0	2.2165	1	0.000138548	-0.610555	0.0685285	0	1.25547	1	0	1.67604	1	0	2.4955	1	0	-1.12131	0.587523	0	2.04294	1	0.00301487	4.66046	2.71166e-127	0	4.18202	1	0.0123758	6.21345	1.12405e-75
ENSG00000165029	ABCA1	0.00890058	1.51567	3.49684e-25	0.00153359	-1.85051	0.00000000000000000000000000000000000000000000000000000000000000000000000000000000000000000000000000000000000000000000000000000000000000000000000000000000000000000000000000000000000000000000000000000000000000000000000000000000000000000000000000000000000000007115828612783094	0.00400128	0.396845	1.22677e-10	0.000985792	-0.745083	1	0.00753291	1.39717	4.98282e-67	0.00455746	0.617505	1	0.0914931	4.8304	1.23357e-19	0.00598133	1.11973	1	0.0141879	2.13756	5.17568e-11	0.00961411	1.66842	0.806514	0.00548433	0.76843	1.02591e-05	0.00771942	1.80562	1	0.0112878	1.80371	4.37501e-05	17						17
ENSG00000160179	ABCG1	0.00675955	0.83228	1.75333e-06	0.00207496	-1.57926	4.19925e-174	0.00648538	1.14203	7.54288e-81	0	-1.98549	1	0.00593191	0.687126	1.16702e-13	0.00151915	-0.945982	1	0.0454077	3.5735	4.6228e-07	0.00717759	1.10194	1	0.00733855	0.938052	0.0384313	0.00437005	0.426799	1	0.00366632	-0.0852705	1	0.00771942	1.56535	1	0.00407992	0.113169	1			42
ENSG00000154175	ABI3BP	0.00064231	1.24047	0.000484128	0.000101722	-2.36246	9.70666e-63	0.000201221	-0.668144	5.76941e-05	0	1.76424	1	0.000974968	2.16302	6.17313e-41	0	0.803213	1	0	1.22378	1	0	2.04324	1	0.00998043	5.38077	5.3105e-69	0.00611807	4.60755	0.000890109	0.000363602	0.398427	0.728312	0	3.72976	1	0.000407992	0.910556	1									39
ENSG00000173210	ABLIM3	0.000734068	1.15946	0.000578411	0.000127584	-2.28666	1.97663e-69	0.000144238	-1.53622	1.69905e-20	0	1.50001	1	0.00105194	1.94178	1.89657e-36	0	0.538981	1	0.000677726	1.96155	1	0.00119627	2.78101	1	0.00332681	3.36097	4.0833e-14	0.00611807	4.34048	0.00210888	0.00218161	2.93199	3.19634e-48	0	3.46553	1	0.00693586	4.44509	1.36006e-27
ENSG00000174429	ABRA	0	3.35853	1	0	-1.92337	0.285206	0	-0.152306	1	0	9.4129	1	5.13141e-06	3.27209	0.333786	0	8.45187	1	0	8.87244	1	0	9.6919	1	0	6.07509	1	0	9.23933	1	0	3.34453	1	0.00385971	12.9634	0.20245	0	6.55201	1
ENSG00000120437	ACAT2	0.00137638	-0.707007	0.00930336	0.00284305	0.936831	1.96773e-36	0.00154032	-0.699384	1.06573e-18	0	-1.18857	1	0.0014368	-0.69053	8.92882e-08	0.00253192	0.43692	1	0	-1.72902	1	0	-0.909562	1	0.000587084	-1.71716	0.0308547	0	-1.36213	1	0.00151501	-0.567427	0.0465152	0	0.77696	1	0.000679987	-1.46295	0.361979		46
ENSG00000100813	ACIN1	0.00544434	0.682649	0.000426675	0.00342925	-0.0339629	0.660101	0.00324447	-0.128099	0.0954736	0.00295738	0.184678	1	0.00334568	-0.0538112	0.825571	0.00759577	1.22606	1	0.00813272	1.34647	0.905702	0.035888	3.4233	0.0355544	0.00665362	0.968484	0.0341886	0.0104881	1.71336	0.755907	0.00324212	-0.0925619	1	0	0.149602	1	0.00122398	-1.35308	0.407508								16
ENSG00000107796	ACTA2	0.00275276	0.771355	0.000578804	0.000667229	-2.12244	3.36505e-168	0.000872553	-1.15573	1.10816e-35	0	-0.751592	1	0.00826157	3.08584	0.00000000000000000000000000000000000000000000000000000000000000000000000000000000000000000000000000000000000000000000000000000000000000000000000000000000000000000000000000000000000000000000000000000000000000000000000000000000000000000000000000000000000000000000000000000000000000000000000000000000000000000000000000000040304	0	-1.71262	1	0	-1.29205	1	0	-0.472589	1	0.0163405	3.37465	2.28602e-29	0.0358344	4.48445	1.70608e-08	0.00234826	0.531904	0.043184	0	1.21393	1	0.00231195	0.564583	0.870632
ENSG00000148848	ADAM12	0.000856413	1.32106	1.5272e-05	0.000137067	-2.2429	4.31741e-70	0.000128212	-1.79958	6.19057e-27	0	1.4318	1	0.00178573	3.03969	4.3859e-111	0	0.470779	1	0.000677726	1.89325	1	0	1.71081	1	0.00567515	4.09148	9.77003e-29	0.0104881	4.9817	1.82271e-06	0.000681754	0.9753	0.00556283	0	3.39733	1	0.000407992	0.576635	1
ENSG00000134249	ADAM30	0	3.94349	1	0	-1.33841	0.54295	0	0.432657	1	0.000985792	11.9979	0.0881254	0	2.27209	1	0	9.03683	1	0	9.4574	1	0	10.2769	1	0	6.66005	1	0	9.8243	1	0	3.9295	1	0	11.9634	1	0	7.13697	1				30
ENSG00000151651	ADAM8	0.0130144	2.03773	9.53705e-52	0.000914639	-2.87807	0	0.00459248	0.580627	4.7381e-23	0	-1.82312	1	0.00985744	1.80463	7.32537e-125	0.00557023	0.803014	1	0.233816	6.14153	8.87773e-52	0.00478506	0.778611	1	0.0117417	1.78206	6.08883e-07	0.0148582	2.17664	0.233308	0.00439353	0.352405	0.171615	0.00385971	1.14261	1	0.00190396	-0.774324	0.855412	2						1
ENSG00000154734	ADAMTS1	0.000825827	0.472187	0.260729	0.000216375	-2.35972	1.10354e-114	0.000133554	-2.54703	2.44008e-65	0	0.682709	1	0.0020577	2.1533	2.52623e-70	0	-0.278316	1	0.00135545	1.72948	1	0	0.961712	1	0.00900196	3.99219	3.02324e-36	0.00961411	4.10662	0.000394834	0.00363602	2.82837	3.81215e-64	0	2.64823	1	0.0198556	5.19709	9.07844e-71
ENSG00000142303	ADAMTS10	0.000871706	2.00057	1.15669e-11	5.51714e-05	-3.09412	1.10391e-78	7.6571e-05	-1.9534	2.39659e-21	0	2.02344	1	0.000718398	1.90781	4.59639e-26	0	1.06242	1	0.000677726	2.48586	1	0.00239253	3.89316	0.457769	0.00479452	4.47736	7.29376e-30	0.00786609	5.19786	1.1609e-05	0.00165136	3.0888	2.60655e-42	0.00385971	4.99184	1	0.00367193	4.0495	8.14262e-15	90
ENSG00000151388	ADAMTS12	0.000856413	0.912196	0.00575849	0.000138791	-2.69031	6.79248e-115	0.000190537	-1.59545	5.07384e-28	0	1.04949	1	0.00260163	3.35088	5.5229e-169	0	0.0884659	1	0.000677726	1.5105	1	0	1.32849	1	0.00655577	3.90046	8.63758e-29	0.0122361	4.80341	1.2069e-06	0.00109081	1.28012	1.19497e-06	0	3.01502	1	0	-1.8114	0.656651
ENSG00000145536	ADAMTS16	0	2.62156	1	8.62053e-07	-1.33841	0.442393	0	-0.889272	0.716885	0.00197158	10.9979	0.0186873	5.13141e-06	2.27209	0.521054	0	7.71491	1	0	8.13547	1	0	8.95493	1	0	5.33812	1	0	8.50237	1	0	2.60757	1	0	10.6415	1	0	5.81504	1				17
ENSG00000087116	ADAMTS2	0.001774	0.727058	0.00378399	0.000376717	-2.42005	1.15729e-179	0.000455864	-1.55253	1.39447e-49	0	-0.163904	1	0.00573692	3.2041	0	0	-1.12493	1	0.00135545	0.881863	1	0	0.1151	1	0.0178082	4.13341	8.37981e-55	0.00961411	3.25444	0.0141047	0.00222706	1.07286	1.10719e-07	0	1.80162	1	0.00244795	1.23451	0.177993					41				53
ENSG00000158859	ADAMTS4	0.000489379	0.520281	0.354026	0.000123274	-2.39007	3.4344e-75	9.43782e-05	-2.23662	3.20878e-35	0	1.46648	1	0.0018781	3.24483	2.2585e-125	0	0.505452	1	0.000677726	1.92797	1	0	1.74548	1	0.0074364	4.5518	6.0733e-41	0.00262203	3.29877	0.423493	0.000757504	1.17147	0.000254045	0	3.432	1	0.00163197	2.32961	0.00476193									88
ENSG00000197177	ADGRA1	0	3.94349	1	0	-1.33841	0.54295	0	0.432657	1	0.000985792	11.9979	0.0881254	0	2.27209	1	0	9.03683	1	0	9.4574	1	0	10.2769	1	0	6.66005	1	0	9.8243	1	0	3.9295	1	0	11.9634	1	0	7.13697	1				59
ENSG00000020181	ADGRA2	0.000902292	0.370603	0.406879	0.000279305	-2.17775	7.02652e-113	0.000316968	-1.43778	1.62434e-32	0	0.459669	1	0.00371514	3.19839	2.84314e-199	0	-0.501356	1	0	-0.0807872	1	0	0.738673	1	0.0107632	4.02715	1.10507e-40	0.00262203	2.28902	1	0.00109081	0.652734	0.0383644	0	2.42519	1	0.00176796	1.4188	0.152677					67				90
ENSG00000069122	ADGRF5	0.000963465	0.919738	0.00281819	0.000175859	-2.47271	1.50873e-110	0.000169168	-1.96109	2.4261e-41	0	0.889334	1	0.00306345	3.51025	1.14858e-202	0	-0.0716913	1	0	0.348877	1	0	1.16834	1	0.00508806	3.34905	1.76015e-18	0.00611807	3.72495	0.0147442	0.00115141	1.19066	3.8843e-06	0	2.85486	1	0.00108798	1.20886	0.579736					62
ENSG00000148926	ADM	0.00989463	1.16408	4.67128e-14	0.00222065	-1.77367	6.64207e-237	0.00846911	1.42298	8.11004e-139	0.00492896	0.363047	1	0.00484918	0.0876636	0.532199	0.00911493	1.06695	1	0.118602	4.723	2.22022e-18	0.0107664	1.37962	0.911907	0.00469667	0.061504	1	0.0148582	1.77626	0.570234	0.00425717	-0.108372	0.981422	0.0154388	2.06539	1	0.00421592	-0.0788685	1	61		18				21
ENSG00000106624	AEBP1	0.00521494	1.35853	2.79186e-16	0.000612058	-2.7316	0.00000000000000000000000000000000000000000000000000000000000000000000000000000000000000000000000000000000000000000000000000000000000000000000000000000000000000000000000000000000000000000000000000000000000000000000000000000000000000000000000000000000000000000000000000000000000000000000000000000000000006755600566618869	0.000886799	-1.55099	1.93422e-69	0	-1.12011	1	0.0105604	3.05883	0	0	-2.08113	1	0.00203318	0.340408	1	0	-0.841106	1	0.0495108	4.70228	3.4402e-102	0.0594327	4.83709	4.28316e-13	0.00330272	0.658865	0.00150036	0	0.845416	1	0.00299194	0.54972	0.831147	44				30				11
ENSG00000116771	AGMAT	0.00434324	-0.72097	0.000649928	0.0084033	0.627513	1.1186e-27	0.00552201	-0.474916	1.3634e-12	0	-2.84949	1	0.00561377	-0.367281	0.000911352	0.0141788	1.05021	1	0.00271091	-1.06763	1	0	-2.57049	1	0.00127202	-2.37867	0.000162778	0.00087401	-2.02296	1	0.00624184	-0.186955	0.705442	0	-0.883968	1	0.0050319	-0.458829	1		100
ENSG00000026652	AGPAT4	0.000627017	1.67047	2.05905e-05	4.8275e-05	-3.11655	3.5952e-62	0.000203002	-0.101232	0.712667	0	2.19373	1	0.000841552	2.49375	9.6159e-37	0.00101277	2.82413	1	0.0115213	5.87913	3.94196e-09	0	2.47273	1	0.00156556	2.99597	2.13111e-05	0	2.02016	1	0.000469653	1.22906	0.00958896	0	4.15925	1	0.000679987	1.93403	0.346968							96
ENSG00000144891	AGTR1	0	-2.39636	0.095122	1.72411e-05	-3.09584	5.04738e-28	7.12288e-06	-3.5492	3.85923e-15	0	3.65801	1	4.61827e-05	-0.663372	0.234695	0	2.69698	1	0	3.11755	1	0	3.93701	1	0	0.3202	1	0	3.48445	1	0.00130291	5.12451	4.02004e-71	0	5.62353	1	0.00557589	6.61042	7.21469e-46
ENSG00000101444	AHCY	0.0144826	-0.630203	0.00112163	0.0262021	0.614521	5.09712e-32	0.0169097	-0.513683	2.11326e-17	0.000985792	-3.4945	1	0.0187348	-0.266782	0.00983505	0.0349406	0.675892	1	0.00542181	-1.86481	1	0.00119627	-3.21549	1	0.00469667	-2.21612	5.84324e-05	0.0131101	-0.66762	1	0.0196648	-0.178497	0.661789	0.00385971	-1.52897	1	0.00951981	-1.20348	0.273858		60
ENSG00000196581	AJAP1	0	3.35853	1	0	-1.92337	0.285206	1.78072e-06	1.43266	0.607193	0.000985792	10.9979	0.112647	0	1.68713	1	0	8.45187	1	0	8.87244	1	0	9.6919	1	0	6.07509	1	0	9.23933	1	0	3.34453	1	0	11.3784	1	0	6.55201	1				100
ENSG00000118507	AKAP7	0.00113169	-0.332508	0.420209	0.00073447	-1.65729	5.75317e-110	0.00314119	1.97018	7.28543e-139	0	-0.543239	1	0.00101089	-0.54098	0.000254397	0	-1.50426	1	0.000677726	-0.0832106	1	0	-0.264235	1	0.000880626	-0.554755	0.662965	0.00087401	0.283683	1	0.000939305	-0.603988	0.0685373	0.0231582	4.23255	0.481778	0.00135997	0.0601522	1			17
ENSG00000198074	AKR1B10	0.000168224	1.37871	0.205279	3.36201e-05	-1.84937	8.82056e-08	0.000144238	1.62028	3.09379e-06	0	3.74047	1	5.13141e-05	-0.428352	0.731754	0	2.77945	1	0	3.20001	1	0	4.01947	1	0	0.402662	1	0	3.56691	1	7.57504e-05	0.305005	1	0.00771942	7.30994	0.620758	0.000543989	3.23973	0.223881
ENSG00000196139	AKR1C3	0.00250807	-0.123771	0.860353	0.00211376	-0.741639	4.50803e-30	0.00446605	1.08712	3.42372e-55	0	-1.47788	1	0.00192428	-0.550805	7.92406e-06	0.000506385	-1.43865	1	0	-2.01833	1	0	-1.19887	1	0.000391389	-2.49274	0.00154247	0	-1.65144	1	0.00236341	-0.211553	0.711093	0.0308777	3.6596	0.693603	0.00285594	0.125995	1			73
ENSG00000163631	ALB	3.05862e-05	-5.63015	1.36584e-28	0.000468095	-3.22787	0.00000000000000000000000000000000000000000000000000000000000000000000000000000000000000000000000000000000000000000000000000000000000000000000000000000000000000000000000000000000000000000000000000000000000000000000000000000000000000000000000000000000000000000000000000000000000000000000000000000000000000000000000000077649614	0.000316968	-3.1855	3.21157e-161	0	-1.16138	1	0.00164718	-0.45126	0.00397474	0	-2.12241	1	0	-1.70184	1	0	-0.882379	1	0.000782779	-1.32674	0.198514	0	-1.33495	1	0.0336029	4.84307	0	0	0.804143	1	0.172581	6.75715	2.76392e-224
ENSG00000136872	ALDOB	3.05862e-05	-1.31075	0.261526	4.9137e-05	-1.92337	1.84734e-19	4.80795e-05	-1.43241	2.95825e-07	0	3.14611	1	5.64455e-05	-0.924309	0.0463307	0	2.18508	1	0	2.60565	1	0	3.42511	1	0	-0.191699	0.960212	0	2.97255	1	0.00115141	3.92016	4.01781e-45	0	5.11163	1	0.00747985	6.48489	3.14243e-56
ENSG00000109107	ALDOC	0.00181988	-0.405531	0.200059	0.001956	-0.610422	1.66622e-19	0.00385348	1.03809	2.92118e-47	0	-1.29274	1	0.00169337	-0.549517	1.53678e-05	0.000506385	-1.25347	1	0.00135545	-0.247655	1	0	-1.01373	1	0.000978474	-1.16823	0.143985	0.00087401	-0.466012	1	0.00122716	-0.980031	6.34996e-05	0.0115791	2.67365	1	0.00135997	-0.691313	0.919815			90
ENSG00000179593	ALOX15B	0.000351741	1.58009	0.00414286	4.39647e-05	-2.41276	4.07907e-27	0.000146019	0.253107	0.400773	0	2.92104	1	0.000379725	1.8862	4.38942e-12	0.00101277	3.55571	1	0.0121991	6.72805	8.22153e-11	0	3.20005	1	0.000293542	1.59935	0.374534	0.00087401	3.75283	1	0.000196951	0.731227	0.549853	0	4.88657	1	0.000135997	1.06551	1							67
ENSG00000012779	ALOX5	0.00493967	2.57598	1.33652e-54	0.000272409	-2.74346	2.08326e-182	0.000820912	-0.298677	0.00624302	0.00295738	2.03786	1	0.0028582	1.90636	3.70563e-62	0.00911493	3.33566	0.040985	0.0914931	6.68378	4.3113e-48	0.00957012	3.49041	0.133086	0.00684932	2.89915	1.49234e-14	0.00699208	3.03784	0.0984547	0.00124231	0.402914	0.331947	0.00385971	3.00193	1	0.00108798	0.350517	1	1					1	2
ENSG00000163286	ALPG	0	1.94349	1	8.62053e-07	-2.14577	0.0994278	8.9036e-06	2.43266	0.0490166	0	7.99786	1	0	0.272088	1	0	7.03683	1	0	7.4574	1	0	8.27686	1	0	4.66005	1	0	7.8243	1	0	1.9295	1	0.00385971	11.156	0.311104	0	5.13697	1
ENSG00000106927	AMBP	0.000122345	-2.17198	0.000105209	0.000412924	-1.03329	5.40715e-19	0.000306284	-1.21486	2.40695e-16	0	0.703237	1	0.000497747	-0.291867	0.304415	0	-0.257788	1	0	0.162781	1	0	0.982241	1	0.000195695	-1.04731	0.63244	0	0.529675	1	0.00474198	3.343	1.10421e-64	0	2.66876	1	0.0237995	5.51825	2.58761e-52
ENSG00000136859	ANGPTL2	0.000489379	-0.273033	0.678816	0.000245685	-2.10632	1.78954e-94	0.000194099	-1.9534	1.44571e-45	0	0.699796	1	0.00327384	3.31331	3.04658e-194	0	-0.261229	1	0.000677726	1.16049	1	0	0.978799	1	0.00459883	3.00184	3.6189e-14	0.0087401	3.99717	0.00109803	0.00177256	1.65479	5.15485e-15	0	2.66532	1	0.00217596	1.94482	0.00830324					71
ENSG00000167772	ANGPTL4	0.00129991	0.649513	0.0282628	0.00019741	-3.08444	2.65031e-216	0.000934878	0.18733	0.0864804	0	0.206695	1	0.00138035	0.795275	3.6351e-09	0	-0.75433	1	0.00813272	3.37648	0.00164727	0.00119627	1.48651	1	0.00273973	1.74985	0.000417683	0.00087401	1.03395	1	0.00716599	3.47505	1.18512e-139	0	2.17222	1	0.0191756	4.61517	3.11203e-53
ENSG00000186352	ANKRD37	0.00319626	0.0331711	1	0.0024172	-0.745714	1.7035e-34	0.00494862	1.00278	3.53832e-53	0.000985792	-0.673462	1	0.00238611	-0.42859	0.000421378	0.000506385	-1.63449	1	0.00948817	1.69585	0.403893	0.00119627	-0.394458	1	0.00215264	-0.483056	0.681456	0.00262203	0.153418	1	0.00286337	-0.129777	0.928969	0.0192985	2.87791	1	0.00108798	-1.36288	0.342869			77
ENSG00000131620	ANO1	0.000932879	1.22173	0.000163293	0.000167238	-2.15104	9.35124e-65	0.000299161	-0.64017	2.33809e-05	0	1.21814	1	0.00171389	2.56999	3.22991e-69	0	0.257114	1	0.00135545	2.26593	1	0	1.49714	1	0.00508806	3.69623	1.07788e-17	0.0131101	5.06941	4.72016e-06	0.000696904	0.781912	0.0630174	0	3.18366	1	0.000543989	0.685757	1
ENSG00000166825	ANPEP	0.000886999	0.499706	0.252137	0.000245685	-2.2243	3.86378e-91	0.000616129	-0.0885535	0.589193	0	0.607689	1	0.00110839	0.896648	3.41526e-08	0	-0.353336	1	0.00203318	2.07046	1	0	0.886693	1	0.00136986	1.1919	0.127554	0	0.434126	1	0.00434808	3.05639	6.08367e-64	0	2.57321	1	0.0155037	4.72036	2.00476e-37
ENSG00000138356	AOX1	0	-2.14397	0.156197	2.15513e-05	-2.43239	2.62654e-17	3.2053e-05	-1.20206	0.000888481	0	3.9104	1	5.13141e-05	-0.24576	0.762183	0	2.94937	1	0	3.36994	1	0	4.1894	1	9.78474e-05	1.58323	0.790523	0	3.73683	1	0.000939305	4.69732	8.83032e-48	0	5.87592	1	0.00231195	5.41208	2.82539e-16
ENSG00000103723	AP3B2	0	3.94349	1	0	-1.33841	0.54295	0	0.432657	1	0.000985792	11.9979	0.0881254	0	2.27209	1	0	9.03683	1	0	9.4574	1	0	10.2769	1	0	6.66005	1	0	9.8243	1	0	3.9295	1	0	11.9634	1	0	7.13697	1				73
ENSG00000077420	APBB1IP	0.000917586	0.943493	0.00302253	0.000179307	-2.32454	9.15535e-95	0.000633936	0.503046	2.34234e-05	0	0.98105	1	0.00155482	2.00235	1.13795e-50	0	0.0200249	1	0.0169432	5.17627	1.4879e-12	0	1.26005	1	0.00166341	1.83704	0.00258245	0	0.807487	1	0.000787805	0.714902	0.053531	0	2.94658	1	0.00176796	1.94573	0.0202149							52
ENSG00000154856	APCDD1	0.00438912	0.191949	0.533862	0.00473354	0.766161	2.13303e-37	0.00207988	-1.12385	3.26594e-57	0	-1.97602	1	0.00274017	-0.539306	2.67182e-06	0	-2.93704	1	0	-2.51647	1	0	-1.69702	1	0.000978474	-1.8526	0.00722114	0	-2.14958	1	0.00292397	-0.409435	0.145536	0	-0.0104932	1	0.00244795	-0.58575	0.970167		43
ENSG00000132703	APCS	0	-4.05086	2.47694e-05	4.74129e-05	-3.36078	1.86899e-88	6.05445e-05	-2.33288	3.34468e-27	0	2.0035	1	0.000159074	-0.631794	0.0450837	0	1.04248	1	0	1.46305	1	0	2.28251	1	9.78474e-05	-0.331472	1	0	1.82994	1	0.00421172	5.19564	3.55019e-190	0	3.96903	1	0.0146877	6.2541	5.57944e-86
ENSG00000158874	APOA2	0.000229396	-1.69313	0.000418481	0.000128446	-3.61937	2.34974e-184	6.76674e-05	-3.89757	1.30902e-95	0	0.347704	1	0.000533667	-0.567296	0.0113791	0	-0.613321	1	0	-0.192752	1	0	0.626707	1	0.000880626	0.339927	0.912038	0	0.174141	1	0.0117413	4.82897	3.81548e-211	0	2.31323	1	0.0652787	6.90859	7.37038e-149
ENSG00000084674	APOB	1.52931e-05	-4.75087	5.38281e-12	0.000150859	-3.41328	4.46911e-170	0.000156703	-2.70816	3.53483e-64	0	0.30263	1	0.000461827	-0.834827	0.000174098	0	-0.658395	1	0	-0.237827	1	0	0.581633	1	0	-3.03518	0.067095	0	0.129067	1	0.0121049	4.82684	3.09638e-206	0	2.26816	1	0.0675907	6.91582	1.63653e-145
ENSG00000184730	APOBR	0.00542905	0.759899	3.99094e-05	0.00231548	-0.96135	1.81529e-61	0.00507683	0.954402	4.26395e-52	0.00295738	0.262091	1	0.00334568	0.0315051	0.920943	0.00253192	-0.113549	1	0.022365	2.81546	0.00213598	0.0035888	0.541094	1	0.00440313	0.456755	0.43835	0.00611807	1.08937	1	0.00246946	-0.414475	0.181494	0.0115791	2.22762	1	0.000679987	-2.01341	0.0908863			80
ENSG00000234906	APOC2	0.000107052	-3.89058	1.08024e-23	0.00058361	-2.47485	0.000000000000000000000000000000000000000000000000000000000000000000000000000000000000000000000000000000000000000000000000000000000000000000000000000000000000000000000000000000000000000000000000000000000000000000000000000000000000000000000000000026886953723457624	0.0010346	-0.969777	1.10164e-29	0	-0.838981	1	0.00242203	0.520254	8.37855e-06	0	-1.80001	1	0	-1.37944	1	0	-0.559978	1	0.00107632	-0.587482	0.581205	0	-1.01254	1	0.018877	3.97773	7.32318e-214	0	1.12654	1	0.0886702	5.93428	5.84957e-186
ENSG00000110245	APOC3	1.52931e-05	0.299636	1	4.31027e-06	-3.27701	9.50193e-10	3.56144e-06	-2.59709	0.000362804	0.00690054	8.53843	2.06073e-05	0	-2.40034	0.0537511	0	4.36441	1	0	4.78498	1	0	5.60444	1	0	1.98762	1	0.00087401	6.18044	0.555594	0.000303002	4.36762	3.85006e-12	0	7.29096	1	0.00163197	6.55201	1.34297e-10				4
ENSG00000130203	APOE	0.0763278	1.25944	4.02795e-23	0.0116239	-2.38396	0	0.0263743	-0.442671	3.32571e-14	0.00295738	-3.0796	1	0.129578	2.47426	0.00000000000000000000000000000000000000000000000000000000000000000000000000000000000000000000000000000000000000000000000000000000000000000000000000000000000000000000000000000000000000000000000000000000000000000000000000000000000000000000000000000000000000000000000000000000000000000000000000000000000018649114931822937	0.0248129	-0.395813	1	0.858002	4.71373	4.97211e-23	0.0143552	-1.09997	1	0.141389	2.11084	2.88356e-14	0.0646767	0.977134	1	0.0943244	1.5924	1.09418e-41	0.00385971	-2.11412	1	0.194068	2.5693	4.49474e-17	20						9
ENSG00000240583	AQP1	0.00122345	0.0690235	1	0.000689643	-1.38624	2.00019e-70	0.000457645	-1.65875	2.48142e-57	0	-0.264237	1	0.00487484	2.60888	3.24155e-195	0	-1.22526	1	0	-0.804693	1	0	0.0147668	1	0.0155577	3.81644	9.43812e-43	0.0113621	3.37721	0.00540983	0.00262097	1.21572	1.57455e-10	0	1.70129	1	0.00258395	1.20801	0.177752					69				83
ENSG00000165272	AQP3	0	-4.49114	2.3252e-07	9.48259e-05	-2.72887	1.80292e-87	9.97203e-05	-2.04734	6.75229e-30	0	1.56323	1	0.000256571	-0.381916	0.184531	0	0.602205	1	0	1.02277	1	0	1.84223	1	0.000489237	0.820846	0.584643	0	1.38967	1	0.00439353	4.46332	4.43778e-158	0	3.52876	1	0.0237995	6.58238	4.77307e-129
ENSG00000165269	AQP7	0.000168224	1.41993	0.0722389	5.60335e-05	-0.686336	0.00979064	9.79396e-05	0.685423	0.020353	0	3.77869	1	2.56571e-05	-1.31287	0.0364331	0	2.81766	1	0	3.23823	1	0	4.05769	1	9.78474e-05	1.4506	0.824898	0	3.60513	1	4.54503e-05	-0.260328	1	0.00771942	7.34867	0.252532	0.000815984	3.78445	0.00114521
ENSG00000109321	AREG	0.0170518	-0.519431	0.00976235	0.0310167	0.986968	1.52409e-80	0.0116655	-1.30784	2.61687e-100	0	-4.6215	1	0.0229631	-0.0849606	0.529377	0.0440555	0.8794	1	0.00542181	-1.9918	1	0.0035888	-2.34241	1	0.00606654	-1.98025	0.000286229	0.00349604	-2.47302	1	0.0263915	0.128303	0.808897	0	-2.65598	1	0.0156397	-0.621112	0.887111		1
ENSG00000081181	ARG2	0.00185046	0.0912317	0.951148	0.000988775	-1.46006	9.22143e-92	0.00369143	1.83247	2.95732e-132	0	-0.833845	1	0.00105707	-0.782198	1.52441e-07	0	-1.79487	1	0.000677726	-0.373905	1	0	-0.554841	1	0.000195695	-2.5859	0.00991946	0.00087401	-0.00701194	1	0.000969606	-0.854283	0.00499735	0.0347374	4.45718	0.311275	0.000543989	-1.37122	0.587207			19
ENSG00000089820	ARHGAP4	0.0015599	1.77981	2.72461e-14	0.000237927	-1.77349	2.55574e-58	0.000350802	-0.631474	2.30022e-06	0	0.99645	1	0.0016985	2.20834	1.3118e-61	0.000506385	1.03683	1	0.00745499	4.05652	0.000155293	0.00119627	2.27686	1	0.00313112	2.74879	4.23845e-09	0	0.822887	1	0.000924155	0.970803	0.00147027	0	2.96198	1	0.000951981	1.14545	0.687204	57
ENSG00000188042	ARL4C	0.00758537	1.57332	1.43998e-25	0.0010405	-2.21245	0	0.00269957	-0.00841647	0.989552	0.000985792	-0.462086	1	0.00906207	2.14143	2.24158e-173	0.00151915	-0.422598	1	0.0853935	5.01851	2.80039e-21	0.00837386	1.81846	0.693545	0.0175147	2.73828	8.57893e-20	0.0131101	2.36794	0.153989	0.00410567	0.627866	0.00152942	0	0.503184	1	0.00421592	0.684727	0.622171	16				93		12
ENSG00000105676	ARMC6	0.00389974	-0.136825	0.79773	0.00514646	0.680803	4.94937e-29	0.00290614	-0.72455	1.29798e-24	0	-2.12432	1	0.00366383	-0.247872	0.0438113	0.00708939	0.82381	1	0.00135545	-1.07949	1	0	-1.84532	1	0.00244618	-0.75764	0.321875	0.00262203	-0.2974	1	0.00412082	-0.05523	1	0	-0.158797	1	0.00163197	-1.28283	0.358694		92
ENSG00000105011	ASF1B	0.00253865	-0.567052	0.0240365	0.0046594	0.848829	8.83118e-41	0.00227754	-0.911639	9.41323e-35	0	-1.92751	1	0.00331489	-0.190583	0.155839	0.00506385	0.572752	1	0	-2.46797	1	0.00119627	-0.648322	1	0.00127202	-1.45555	0.0391294	0.00087401	-1.10089	1	0.00340877	-0.13335	0.90315	0	0.0380145	1	0.00217596	-0.697968	0.877552		30
ENSG00000161944	ASGR2	1.52931e-05	-4.51389	5.11361e-13	0.000321546	-1.80554	6.84749e-79	0.000233274	-1.84036	1.75704e-45	0	0.539451	1	0.000359199	-0.962948	9.81009e-07	0	-0.421573	1	0	-0.00100484	1	0	0.818455	1	9.78474e-05	-1.79733	0.145329	0	0.365889	1	0.008378	4.30515	1.34803e-225	0	2.50498	1	0.0369913	6.08125	4.18844e-139
ENSG00000106819	ASPN	0.00107052	-0.820024	0.0034002	0.000791365	-2.04956	3.09009e-209	0.000689139	-1.75696	2.93381e-83	0	-0.941354	1	0.0107503	3.46631	0	0	-1.90238	1	0	-1.48181	1	0	-0.66235	1	0.00802348	2.12632	1.92117e-09	0.0113621	2.69722	0.064519	0.00484803	1.43934	1.06555e-19	0	1.02417	1	0.00407992	1.16302	0.130019					24
ENSG00000141431	ASXL3	0	3.35853	1	0	-1.92337	0.283639	0	-0.152306	1	0	9.4129	1	0	1.68713	1	0	8.45187	1	0	8.87244	1	0	9.6919	1	9.78474e-05	7.66005	0.0453999	0	9.23933	1	0	3.34453	1	0.00385971	12.9634	0.20245	0	6.55201	1
ENSG00000206190	ATP10A	0.00064231	1.38107	0.000426613	7.32745e-05	-2.77323	1.18058e-64	0.000149581	-1.02214	7.30175e-08	0	1.89457	1	0.00118022	2.80191	1.07252e-58	0	0.933545	1	0	1.35411	1	0	2.17357	1	0.00440313	4.20347	1.97715e-19	0.0113621	5.56287	2.24562e-06	0.000636304	1.36708	0.000293821	0	3.8601	1	0.000407992	1.04157	0.929496
ENSG00000118322	ATP10B	0.00489379	0.167946	0.609456	0.00367062	-0.527072	2.45447e-19	0.00676496	0.949129	3.93889e-52	0	-2.15569	1	0.00265807	-0.777435	4.11273e-12	0.000506385	-2.11656	1	0.00135545	-1.11087	1	0.0035888	0.123785	1	0.00136986	-1.58439	0.0180126	0.00087401	-1.3291	1	0.00240886	-0.876731	4.29013e-05	0.0501762	3.61925	0.581916	0.00108798	-1.84539	0.0806937			79
ENSG00000114200	BCHE	0	-1.44882	0.388781	6.03437e-06	-3.6052	3.00488e-18	8.9036e-06	-2.28616	9.8649e-06	0	4.60554	1	5.13141e-05	0.522066	0.556539	0	3.64452	1	0	4.06508	1	0	4.88454	1	0	1.26773	1	0	4.43198	1	0.000757504	5.51446	5.37908e-47	0	6.57107	1	0.00149597	5.53211	2.51685e-11
ENSG00000127325	BEST3	0.000672896	0.016439	1	0.000894812	1.13182	1.25548e-30	0.000288477	-1.50748	8.93618e-34	0	0.533312	1	0.00032841	-1.10322	2.6546e-08	0	-0.427713	1	0	-0.00714398	1	0	0.812316	1	9.78474e-05	-1.80347	0.146258	0	0.35975	1	0.000303002	-1.12217	0.00499735	0	2.49884	1	0.000135997	-1.32656	0.728815		70
ENSG00000182492	BGN	0.0120662	0.628062	0.000161888	0.00307063	-2.20087	0	0.00414196	-1.17588	7.17642e-81	0	-3.01389	1	0.0385626	3.01165	0	0	-3.97492	1	0.00542181	-0.383726	1	0	-2.73489	1	0.0873777	3.53261	2.25653e-54	0.0996371	3.66803	7.77398e-07	0.0173014	1.17971	4.42049e-19	0	-1.04837	1	0.0175437	1.1589	0.0233027					25				54
ENSG00000134107	BHLHE40	0.0141461	0.223945	0.367788	0.00734987	-1.31642	1.86489e-146	0.0185907	0.921348	2.71359e-62	0.00295738	-1.63007	1	0.017493	0.588145	6.2694e-12	0.00607662	-0.890147	1	0.0291422	1.29118	0.592923	0.00598133	-0.765995	1	0.0239726	0.988488	0.00782735	0.0340864	1.52034	0.626136	0.0190134	0.669348	1.13917e-05	0.162108	3.76394	0.276047	0.0424312	1.81677	1.19858e-06			62
ENSG00000101197	BIRC7	0.000764655	2.36799	1.65225e-11	3.87924e-05	-3.08631	2.50671e-51	0.000220809	0.552951	0.00826916	0	2.53025	1	0.000466959	1.75673	9.46026e-14	0.000506385	2.57331	1	0.0142323	6.53746	3.79893e-13	0	2.80926	1	0.000782779	2.39535	0.0135054	0.00174802	3.94983	0.593106	0.000166651	0.0923939	1	0	4.49578	1	0	-0.330638	1	91						46
ENSG00000130385	BMP15	0	3.94349	1	0	-1.33841	0.54295	0	0.432657	1	0.000985792	11.9979	0.0881254	0	2.27209	1	0	9.03683	1	0	9.4574	1	0	10.2769	1	0	6.66005	1	0	9.8243	1	0	3.9295	1	0	11.9634	1	0	7.13697	1				86
ENSG00000104765	BNIP3L	0.00865589	0.299535	0.18873	0.00480595	-1.05563	2.66172e-89	0.0111099	0.986231	1.93242e-67	0.00295738	-0.849493	1	0.00834368	0.261047	0.00998503	0.00405108	-0.640103	1	0.0393081	2.49809	0.00437751	0.0143552	1.13083	1	0.00890411	0.344901	0.519663	0.00611807	-0.0226641	1	0.00683269	-0.0531441	1	0.0424568	2.70178	1	0.00584788	-0.247031	1			57
ENSG00000184992	BRI3BP	0.00463381	-0.392485	0.130385	0.00722315	0.657118	3.90258e-29	0.00440194	-0.598792	1.4913e-18	0	-2.62122	1	0.00503392	-0.290294	0.0128792	0.0126596	1.12107	1	0.000677726	-2.16156	1	0	-2.34221	1	0.00215264	-1.43294	0.0241542	0.00087401	-1.79466	1	0.00528738	-0.197783	0.675968	0	-0.65569	1	0.00353593	-0.724234	0.825891		89
ENSG00000102239	BRS3	0	3.94349	1	0	-1.33841	0.54295	0	0.432657	1	0.000985792	11.9979	0.0881254	0	2.27209	1	0	9.03683	1	0	9.4574	1	0	10.2769	1	0	6.66005	1	0	9.8243	1	0	3.9295	1	0	11.9634	1	0	7.13697	1				87
ENSG00000187479	C11orf96	0.0057502	1.47263	4.65438e-21	0.000722401	-2.4862	0.0000000000000000000000000000000000000000000000000000000000000000000000000000000000000000000000000000000000000000000000000000000000000000000000000000000000000000000000000000000000000000000000000000000000000000000000000000000000000000000000000000000000000000000000000000000002594641607881286	0.00100255	-1.39105	3.43068e-61	0	-1.15569	1	0.00973942	2.78699	0	0	-2.11672	1	0.00203318	0.3048	1	0	-0.87669	1	0.0385519	4.2627	2.41633e-77	0.0594327	4.80096	1.53718e-13	0.00522678	1.32418	5.15125e-17	0	0.809831	1	0.00815984	1.93328	2.06223e-05	28				36				29
ENSG00000166920	C15orf48	0.0019881	0.180065	0.711668	0.00100429	-1.45198	3.9893e-95	0.00327296	1.42405	4.04294e-82	0	-0.850765	1	0.00209875	0.272528	0.0654637	0	-1.81179	1	0.0128768	2.93816	0.00878407	0	-0.571761	1	0.000489237	-1.60165	0.103764	0	-1.02433	1	0.00156046	-0.177821	0.891583	0.0115791	3.11593	1	0.00122398	-0.386202	1			40
ENSG00000167644	C19orf33	0.00108581	-0.412103	0.349264	0.00107843	-0.836296	1.06642e-25	0.00244671	1.174	2.05742e-43	0	-0.561997	1	0.00120075	-0.294856	0.0993324	0	-1.52302	1	0.000677726	-0.101975	1	0	-0.282993	1	0.000195695	-2.31389	0.0303893	0	-0.73556	1	0.00107566	-0.4261	0.38503	0.027018	4.40688	0.495081	0.000543989	-1.09905	0.837843
ENSG00000184471	C1QTNF8	0	3.94349	1	0	-1.33841	0.54295	0	0.432657	1	0.000985792	11.9979	0.0881254	0	2.27209	1	0	9.03683	1	0	9.4574	1	0	10.2769	1	0	6.66005	1	0	9.8243	1	0	3.9295	1	0	11.9634	1	0	7.13697	1				74
ENSG00000159403	C1R	0.0090841	1.11039	7.31855e-13	0.00135773	-2.58884	0	0.00180209	-1.55985	3.11163e-126	0	-2.14966	1	0.0163333	2.38442	1.04496e-236	0.000506385	-2.11053	1	0.00609954	0.633239	1	0	-1.87066	1	0.0586106	3.83987	1.82158e-61	0.104007	4.60271	4.88815e-13	0.022104	2.54662	4.04353e-115	0	-0.184139	1	0.0635107	3.93604	8.61045e-49	73				47				46
ENSG00000182326	C1S	0.005322	0.744692	6.53895e-05	0.000916363	-2.75836	0	0.00128568	-1.62863	2.1399e-90	0	-1.72431	1	0.0118895	2.33441	5.75317e-205	0	-2.68533	1	0.00271091	0.058017	1	0	-1.44531	1	0.0361057	3.55028	2.80043e-44	0.0681727	4.42266	1.88436e-10	0.0208011	2.9592	2.0698e-156	0.00385971	1.24143	1	0.0632387	4.38185	3.52161e-65					60				77
ENSG00000125730	C3	0.000703482	-3.04277	1.56601e-34	0.0012767	-3.16085	0	0.00114856	-2.69841	0.00000000000000000000000000000000000000000000000000000000000000000000000000000000000000000000000000000000000000000000000000000000000000000000000000000000000000000000000000000000000000000000000000000000000000000000000000000000000000000000000000000000000002830993559837545	0	-2.54855	1	0.0050801	-0.196972	0.099459	0	-3.50958	1	0	-3.08901	1	0	-2.26955	1	0.00547945	-0.0467032	1	0	-2.72212	1	0.088325	4.85641	0	0	-0.583029	1	0.389224	6.46831	0.00000000000000000000000000000000000000000000000000000000000000000000000000000000000000000000000000000000000000000000000000000000000000000000000000000000000000000000000000000000000000000000000000000000000000000000000000000000000000000000000000000000000000000000000000000000000000000000000000000000000000000000000118884367317
ENSG00000131379	C3orf20	0	1.94349	1	3.44821e-06	-0.0164842	1	3.56144e-06	0.432657	1	0	7.99786	1	0	0.272088	1	0	7.03683	1	0	7.4574	1	0	8.27686	1	0	4.66005	1	0	7.8243	1	0	1.9295	1	0.00385971	11.156	0.311104	0	5.13697	1
ENSG00000123838	C4BPA	3.05862e-05	-2.9493	1.8213e-05	0.000137929	-2.12384	3.18047e-61	0.000178072	-1.17357	1.74665e-13	0	1.51606	1	0.000261702	-0.402511	0.14424	0	0.555034	1	0	0.975602	1	0	1.79506	1	0	-1.82175	0.220819	0	1.3425	1	0.00418142	4.26516	2.24298e-142	0	3.48158	1	0.0161837	5.82469	6.30855e-80
ENSG00000164096	C4orf3	0.0114239	-0.112892	0.841409	0.00985844	-0.650696	7.69109e-36	0.0182559	0.847178	2.96991e-51	0.00394317	-1.32593	1	0.0110531	-0.173769	0.128869	0.00151915	-2.60894	1	0.00813272	-0.487423	1	0.00717759	-0.561386	1	0.0112524	-0.121423	1	0.0113621	-0.0135579	1	0.0107414	-0.204308	0.611807	0.111932	3.22597	0.694482	0.00856783	-0.505422	1			85
ENSG00000106804	C5	0	-5.02373	1.43132e-10	0.000236203	-1.74094	2.3801e-57	0.000167388	-1.82245	2.07267e-34	0	1.03063	1	0.000287359	-0.779192	0.000570045	0	0.0696069	1	0	0.490176	1	0	1.30964	1	9.78474e-05	-1.30573	0.347159	0	0.857069	1	0.00592368	4.29154	9.7622e-182	0	2.99616	1	0.0247515	5.97495	3.77516e-108
ENSG00000197405	C5AR1	0.00107052	-0.268156	0.601527	0.00045344	-2.38355	1.06721e-179	0.00124472	-0.0833586	0.478275	0	-0.40142	1	0.00591139	2.84614	2.86075e-203	0	-1.36244	1	0.01491	3.59348	7.05654e-05	0	-0.122416	1	0.00636008	2.34031	1.93144e-09	0	-0.574983	1	0.00224221	0.830687	0.000204972	0	1.56411	1	0.00203996	0.745724	0.745371					61
ENSG00000178776	C5orf46	0.000795241	1.65739	1.12814e-06	8.36192e-05	-2.60635	2.87729e-61	0.000179853	-0.765283	3.07047e-05	0	1.84557	1	0.000990363	2.31741	7.12018e-39	0.000506385	1.88709	1	0	1.30512	1	0	2.12458	1	0.00381605	3.93213	4.6836e-16	0.0148582	5.8857	1.12219e-08	0.000893855	1.84203	3.13659e-09	0	3.8111	1	0.000951981	2.00254	0.168125
ENSG00000112936	C7	0.000382327	-0.184204	0.891802	0.000181893	-2.10834	1.41516e-74	0.000208344	-1.35889	9.93727e-21	0	1.13058	1	0.00190375	2.67426	1.58877e-94	0	0.169554	1	0	0.590123	1	0	1.40958	1	0.0103718	4.70803	5.43584e-54	0.00087401	1.95856	1	0.00136351	1.71619	3.21989e-13	0	3.0961	1	0.00149597	1.87174	0.0484215									58
ENSG00000157131	C8A	6.11724e-05	-0.567469	0.774547	2.06893e-05	-3.395	3.76459e-33	1.2465e-05	-3.38112	4.22588e-16	0	3.13988	1	6.1577e-05	-0.808832	0.170424	0	2.17885	1	0	2.59942	1	0	3.41888	1	0	-0.197931	1	0	2.96631	1	0.00177256	4.96665	2.37802e-50	0	5.1054	1	0.00843183	6.70486	7.74505e-31
ENSG00000021852	C8B	0	-2.70756	0.0440493	2.15513e-05	-3.0974	1.7672e-34	1.60265e-05	-2.83038	7.19451e-15	0	3.34681	1	4.10513e-05	-1.15044	0.0282649	0	2.38578	1	0	2.80635	1	0	3.62581	1	0	0.00899857	1	0	3.17324	1	0.00151501	4.9295	1.53602e-77	0	5.31233	1	0.00775185	6.82502	1.86789e-62
ENSG00000176919	C8G	0	-3.65642	0.000518412	6.63781e-05	-2.33378	8.43777e-42	8.36939e-05	-1.39601	1.1952e-10	0	2.39795	1	0.000159074	-0.207692	0.659186	0	1.43692	1	0	1.85749	1	0	2.67695	1	0.000195695	0.652556	1	0	2.22438	1	0.00234826	4.35071	5.93097e-95	0	4.36347	1	0.0099278	6.04721	7.32176e-62
ENSG00000226490	C8orf90	0	2.62156	1	8.62053e-07	-1.33841	0.446163	0	-0.889272	0.719516	0.00197158	10.9979	0.0269767	0	0.95016	1	0	7.71491	1	0	8.13547	1	0	8.95493	1	0	5.33812	1	0	8.50237	1	0	2.60757	1	0	10.6415	1	0	5.81504	1				18
ENSG00000107159	CA9	0.0202786	-0.111079	0.805685	0.0179566	-0.578163	1.05983e-29	0.0360044	1.11456	3.6891e-94	0	-4.4734	1	0.0101961	-1.17755	1.26282e-33	0.00151915	-3.43433	1	0.00542181	-1.84368	1	0.0442618	1.0547	0.934771	0.00283757	-2.9034	3.53813e-07	0.00786609	-1.32475	1	0.0104233	-1.09139	6.59256e-10	0.0192985	0.0772424	1	0.0048959	-2.1237	0.00609977			32
ENSG00000105507	CABP5	0	3.94349	1	0	-1.33841	0.54295	0	0.432657	1	0.000985792	11.9979	0.0881254	0	2.27209	1	0	9.03683	1	0	9.4574	1	0	10.2769	1	0	6.66005	1	0	9.8243	1	0	3.9295	1	0	11.9634	1	0	7.13697	1				80
ENSG00000100346	CACNA1I	3.05862e-05	2.28053	0.405108	3.44821e-06	-2.10395	0.00332634	1.78072e-05	1.43266	0.0806636	0	6.60554	1	5.13141e-06	-0.0498399	1	0	5.64452	1	0	6.06508	1	0.00239253	8.6139	0.0376538	9.78474e-05	4.33812	0.24685	0	6.43198	1	0	0.537179	1	0	8.57107	1	0	3.74465	1								23
ENSG00000110680	CALCA	0.0086406	-0.308655	0.241549	0.0131946	0.825822	5.55567e-52	0.00690029	-0.803469	6.67384e-37	0	-3.43625	1	0.00805632	-0.438418	1.86666e-05	0.0227873	1.12922	1	0.00474408	-0.976249	1	0	-3.15725	1	0.00205479	-2.31326	9.95286e-05	0.00524406	-0.802066	1	0.00957486	-0.15676	0.791057	0.00385971	-0.470658	1	0.00625588	-0.739549	0.778965		12
ENSG00000122786	CALD1	0.0151707	1.65404	8.50109e-40	0.00189135	-2.29284	0	0.00267286	-1.18209	9.98822e-81	0.00887213	0.935542	1	0.0206488	2.54188	0.00000000000000000000000000000000000000000000000000000000000000000000000000000000000000000000000000000000000000000000000000000000000000000000000000000000000000000000000000000000000000000000000000000000000000000000000000000000000000000000000000000000000000000000000000000000000000000000000000037149518326474255	0.0126596	1.35519	1	0.0135545	1.46696	0.552178	0.00717759	0.699568	1	0.0712329	3.88601	1.29469e-66	0.173928	5.10978	9.15152e-20	0.0120898	1.2979	2.91853e-20	0.0115791	1.57833	1	0.0180876	1.83564	8.40624e-06	3								41
ENSG00000042493	CAPG	0.00454205	0.592331	0.00543525	0.00158532	-1.6414	1.30179e-173	0.00360774	0.329993	1.27758e-06	0	-1.64126	1	0.00865669	1.7972	4.43887e-101	0	-2.60228	1	0.0637063	4.40956	1.24252e-12	0	-1.36225	1	0.00508806	0.760665	0.13737	0.00262203	0.185859	1	0.00521163	0.800811	1.26629e-05	0	0.324269	1	0.00394392	0.411318	0.934619							51
ENSG00000149260	CAPN5	0.00449617	0.183903	0.5564	0.0032396	-0.606619	8.32863e-25	0.00605623	0.910977	6.42315e-47	0.000985792	-1.01825	1	0.00297109	-0.459769	6.69083e-05	0.00202554	-0.656828	1	0.00406636	0.249516	1	0.0035888	0.261098	1	0.00195695	-0.960431	0.185306	0.00262203	-0.191468	1	0.00280277	-0.515051	0.0399667	0.0424568	3.53398	0.652299	0.00203996	-0.876704	0.734745			92
ENSG00000177469	CAVIN1	0.00267629	1.349	5.38281e-12	0.000468095	-2.03067	4.16968e-131	0.000712288	-0.812428	2.43996e-16	0	-0.170187	1	0.00426934	2.45364	3.04167e-132	0	-1.13121	1	0.00271091	1.61379	1	0	0.108816	1	0.0114481	3.44994	7.04061e-29	0.0131101	3.66569	0.00104901	0.00271187	1.37014	3.90367e-13	0.00385971	2.79597	1	0.00339993	1.68512	0.00887732	86
ENSG00000150636	CCDC102B	0.00431265	1.61445	9.72125e-22	0.000547404	-2.30804	1.2745e-193	0.00037039	-2.37075	2.92426e-109	0	-0.612244	1	0.00706082	2.92626	0	0.000506385	-0.572807	1	0.00135545	0.433186	1	0.00239253	1.25265	1	0.0292564	4.42381	1.58496e-74	0.0506926	5.12386	8.10393e-15	0.00345422	1.26786	1.11741e-12	0	1.35328	1	0.00407992	1.49497	0.0190144	25				13				31
ENSG00000117477	CCDC181	0	1.13614	1	4.31027e-06	-0.923375	0.368883	8.9036e-06	0.847694	0.492805	0	7.1905	1	1.02628e-05	1.27209	0.5479	0	6.22948	1	0	6.65005	1	0	7.46951	1	0	3.8527	1	0	7.01694	1	0	1.12214	1	0.00385971	10.2629	0.465067	0	4.32961	1
ENSG00000213213	CCDC183	0.00360917	0.354731	0.164207	0.00175428	-1.27763	1.18748e-95	0.00582652	1.72805	1.10167e-158	0	-1.53815	1	0.00131877	-1.18887	4.37282e-21	0	-2.49917	1	0.00203318	-0.0778736	1	0	-1.25914	1	0.00107632	-1.28832	0.0877365	0	-1.71171	1	0.00140896	-1.02915	1.04983e-05	0.0463165	4.13074	0.276047	0.000407992	-2.39831	0.0366195			13
ENSG00000100557	CCDC198	0	-1.95133	0.259656	9.48259e-06	-3.50834	1.4234e-24	1.06843e-05	-2.58017	1.46674e-08	0	4.10304	1	2.56571e-05	-0.975839	0.145903	0	3.14202	1	0	3.56258	1	0	4.38204	1	0	0.765232	1	0	3.92948	1	0.00104536	5.41492	4.60713e-62	0	6.06857	1	0.00326394	6.21097	8.86005e-27
ENSG00000091986	CCDC80	0.00298215	1.30613	2.09599e-12	0.000322408	-2.92977	0.00000000000000000000000000000000000000000000000000000000000000000000000000000000000000000000000000000000000000000000000000000000000000000000000000000000000000000000000000000000000000000000000000000000000000000000000000000000000000000000000000000000000000000000039430651901279384	0.000787078	-0.874213	1.09977e-20	0	-0.365182	1	0.00612691	3.00303	0	0	-1.32621	1	0.00271091	1.41848	1	0	-0.086178	1	0.0282779	4.64459	1.63004e-87	0.0209762	4.11832	3.07537e-06	0.00140896	0.172904	0.853045	0	1.60034	1	0.000543989	-0.901951	0.850373	79				45				20
ENSG00000197651	CCER1	0	3.94349	1	0	-1.33841	0.54295	0	0.432657	1	0.000985792	11.9979	0.0881254	0	2.27209	1	0	9.03683	1	0	9.4574	1	0	10.2769	1	0	6.66005	1	0	9.8243	1	0	3.9295	1	0	11.9634	1	0	7.13697	1				68
ENSG00000151882	CCL28	0.00064231	0.811337	0.0409639	0.000182755	-1.79353	2.43138e-50	0.000778175	1.7196	5.54267e-48	0	1.36123	1	0.00032841	-0.221244	0.454235	0.000506385	1.40202	1	0.00135545	2.40937	1	0.00119627	2.64205	1	0.000195695	-0.387982	0.952988	0	1.18767	1	0.000424202	0.202515	0.987248	0.00385971	4.32857	1	0.000543989	0.829539	1			88
ENSG00000142871	CCN1	0.00761596	1.2092	2.31379e-15	0.00201807	-1.3731	6.71356e-146	0.00177004	-1.19399	2.31402e-76	0	-1.80365	1	0.00932378	1.72247	5.26671e-109	0	-2.76467	1	0.00338863	0.241869	1	0	-1.52464	1	0.0469667	3.86885	2.39701e-63	0.0664247	4.30502	2.75789e-10	0.0109687	1.7841	5.29126e-41	0	0.161877	1	0.0237995	2.8307	1.3285e-17	48								43
ENSG00000118523	CCN2	0.0131062	0.952242	1.52154e-10	0.00491026	-0.966697	6.23734e-79	0.00561817	-0.413485	1.67192e-11	0	-2.82611	1	0.0170825	1.52567	2.96945e-89	0	-3.78713	1	0.00881044	0.442086	1	0.00119627	-1.547	1	0.0808219	3.61244	2.11776e-57	0.102259	3.89466	3.18385e-08	0.00663574	-0.072146	1	0	-0.860581	1	0.00421592	-0.683909	0.865101									50
ENSG00000134057	CCNB1	0.00723363	-0.519463	0.0175227	0.0122075	0.633742	1.61565e-30	0.00737396	-0.62462	1.68975e-22	0	-3.38612	1	0.0089851	-0.213824	0.062038	0.0177235	0.825148	1	0.00406636	-1.11881	1	0	-3.10711	1	0.00234834	-2.07845	0.000417473	0.00524406	-0.751919	1	0.0105748	0.0425568	1	0	-1.42059	1	0.00543989	-0.886753	0.622171		73
ENSG00000105173	CCNE1	0.00152931	-0.0882939	0.996154	0.00204651	0.866871	1.04964e-28	0.000863649	-1.15379	1.32797e-38	0	-0.735157	1	0.00155995	-0.0732989	0.754819	0.00405108	1.47714	1	0	-1.27561	1	0	-0.456154	1	0.000293542	-2.07169	0.0226197	0.00087401	0.0917039	1	0.00171196	0.0780759	1	0	1.23037	1	0.00163197	0.109487	1		94
ENSG00000156535	CD109	0.00125403	0.96098	0.000518412	0.000191376	-2.73227	5.4091e-146	0.00112007	1.15255	1.27091e-30	0	0.552843	1	0.00187297	1.78076	1.42412e-44	0	-0.408182	1	0.0162654	4.6813	3.26496e-09	0	0.831847	1	0.00146771	1.23064	0.0812536	0.00087401	1.38032	1	0.000651454	-0.0108841	1	0	2.51837	1	0.00135997	1.16177	0.493852							94
ENSG00000170458	CD14	0.00579608	0.96188	3.70808e-08	0.00132239	-1.99756	0.00000000000000000000000000000000000000000000000000000000000000000000000000000000000000000000000000000000000000000000000000000000000000000000000000000000000000000000000000000000000000000000000000000000000000000000000000000000000000000000000000000000000000000000000000000013018172620783917	0.00235233	-0.504044	6.23346e-14	0	-1.64193	1	0.0116637	2.41853	3.36612e-217	0	-2.60296	1	0.0731944	4.61042	1.66317e-15	0	-1.36293	1	0.0139922	2.22288	1.88023e-11	0.00262203	0.185181	1	0.00736294	1.33175	3.90902e-18	0	0.323591	1	0.0165917	2.46754	1.07371e-10					53		30
ENSG00000177575	CD163	0.00503143	2.05066	1.38103e-36	0.000443958	-2.47248	4.27464e-197	0.0010435	-0.469475	6.22801e-07	0	-0.443011	1	0.00472603	2.2604	3.08006e-173	0.00202554	0.919969	1	0.0684504	5.74235	7.49421e-29	0.00837386	2.83963	0.300078	0.0121331	3.2508	7.27764e-25	0.00524406	2.1939	0.637822	0.00253006	0.970322	2.50714e-06	0	1.52251	1	0.00217596	0.791889	0.688841	6				94		6
ENSG00000174807	CD248	0.00129991	1.01331	0.000122139	0.000221548	-2.48074	1.11384e-131	0.000331214	-1.26124	5.07253e-25	0	0.550775	1	0.00357659	3.27002	2.67425e-199	0	-0.41025	1	0	0.0103185	1	0	0.829778	1	0.00851272	3.76523	8.38611e-31	0.0131101	4.3928	1.29611e-05	0.000893855	0.451603	0.30379	0	2.5163	1	0.000679987	0.280024	1					66
ENSG00000167851	CD300A	0.00422089	0.953291	5.25066e-07	0.000679298	-2.64009	0.0000000000000000000000000000000000000000000000000000000000000000000000000000000000000000000000000000000000000000000000000000000000000000000000000000000000000000000000000000000000000000000000000000000000000000000000000000000000000000000000000000000000000000000000000000000000000000121610797258811	0.00325516	0.79275	8.48378e-34	0	-1.19382	1	0.00715832	2.03837	2.37541e-129	0	-2.15484	1	0.0589622	4.75224	1.75898e-15	0	-0.914814	1	0.00479452	1.12742	0.0186591	0.00087401	-0.367072	1	0.00348452	0.662304	0.00164191	0	0.771707	1	0.00244795	0.198781	1							31
ENSG00000174059	CD34	0.000367034	-0.337464	0.641906	0.000196548	-2.08417	1.70927e-77	7.12288e-05	-3.11066	3.57867e-67	0	1.03786	1	0.00279149	3.54202	1.44541e-192	0	0.0768312	1	0	0.4974	1	0	1.31686	1	0.00587084	3.72042	1.38423e-24	0.00262203	2.86865	0.644911	0.00131806	1.56079	7.09281e-11	0	3.00338	1	0.000815984	0.993038	0.80657					73
ENSG00000010610	CD4	0.00269158	0.76544	0.00101112	0.00067154	-2.07593	7.49872e-153	0.00139787	-0.290477	0.0021684	0	-0.724949	1	0.00636808	2.48782	6.39131e-182	0	-1.68597	1	0.0318531	4.33976	2.15551e-09	0	-0.445946	1	0.0108611	2.79277	1.0997e-15	0.00174802	0.687304	1	0.00310577	0.983456	1.29856e-06	0	1.24058	1	0.00326394	1.0683	0.310803					84		92
ENSG00000110448	CD5	0.00105522	-0.320615	0.459742	0.00168187	0.934114	2.60251e-33	0.000756806	-1.02122	8.43538e-28	0	-0.432072	1	0.00100576	-0.429478	0.00532474	0.00202554	0.930925	1	0	-0.972528	1	0	-0.153068	1	0.00117417	-0.0631512	1	0	-0.605634	1	0.00121201	-0.118133	0.996223	0	1.53345	1	0.000135997	-2.29244	0.159556		54
ENSG00000143119	CD53	0.00203398	0.978915	3.05042e-05	0.000429303	-2.12957	5.9261e-132	0.001145	0.13604	0.226028	0	-0.121732	1	0.0037408	2.23695	1.53985e-97	0	-1.08276	1	0.0237204	4.53061	6.94177e-10	0	0.157272	1	0.00577299	2.48612	4.40634e-10	0	-0.295294	1	0.00171196	0.717992	0.00557576	0	1.84379	1	0.00149597	0.609491	0.940583							83
ENSG00000129226	CD68	0.0119439	0.342097	0.106263	0.00438268	-1.86794	0.00000000000000000000000000000000000000000000000000000000000000000000000000000000000000000000000000000000000000000000000000000000000000000000000000000000000000000000000000000000000000000000000000000000000000000000000000000000000000000000000000000000000000000000000000000000000000003614951082958858	0.0141781	0.865009	2.95822e-53	0	-3.27273	1	0.023466	1.5404	8.97761e-90	0	-4.23375	1	0.115891	3.62562	9.65474e-09	0	-2.99373	1	0.0159491	0.758963	0.0656344	0.00174802	-1.86118	1	0.0137714	0.556559	0.000761552	0	-1.3072	1	0.0126477	0.427774	0.81859			76
ENSG00000137101	CD72	0.00157519	1.76742	2.44364e-13	0.000174135	-2.38904	1.43562e-92	0.000349021	-0.67151	8.16171e-07	0	0.971335	1	0.00199612	2.52627	9.70474e-81	0	0.0103097	1	0.0284645	5.91644	1.3643e-19	0	1.25034	1	0.00283757	2.5811	3.49844e-07	0.00262203	2.80193	0.752846	0.000999906	1.06337	0.000330117	0	2.93686	1	0.000679987	0.70234	1	67						18
ENSG00000019582	CD74	0.0448393	0.170447	0.522925	0.025734	-1.17397	2.17713e-126	0.0343394	-0.29437	7.02548e-07	0	-5.34515	1	0.12241	1.95911	5.33223e-173	0.00253192	-3.72113	1	0.281256	2.82205	7.9402e-05	0	-5.06615	1	0.131409	1.73285	7.50987e-09	0.0174802	-1.12605	1	0.074493	0.938305	1.89762e-12	0	-3.37963	1	0.050727	0.347338	0.865933					95
ENSG00000164045	CDC25A	0.00292098	-0.203712	0.611428	0.00422665	0.890664	6.64891e-43	0.00178606	-1.14462	8.30918e-51	0	-1.77425	1	0.00331489	-0.0226035	1	0.00506385	0.72622	1	0.00203318	-0.314088	1	0	-1.49525	1	0.000684932	-2.11061	0.00380414	0.00087401	-0.947607	1	0.00315122	-0.091703	1	0	0.191275	1	0.00149597	-1.04791	0.580548		24
ENSG00000140937	CDH11	0.0015599	0.422979	0.185919	0.000359476	-2.63176	1.66107e-214	0.000534216	-1.41454	8.55072e-45	0	-0.270099	1	0.00655281	3.37623	0	0	-1.23112	1	0	-0.810555	1	0	0.00890458	1	0.018591	4.08519	2.48662e-54	0.0104881	3.26382	0.010658	0.00231796	1.02073	4.50503e-07	0	1.69543	1	0.000951981	-0.126888	1					42				55
ENSG00000079112	CDH17	0.00867118	-0.108195	0.869548	0.00755417	-0.618656	1.67123e-30	0.0155012	1.13499	8.45194e-88	0	-3.24636	1	0.00493129	-0.988961	2.82205e-22	0.00202554	-1.88516	1	0.00135545	-2.2017	1	0	-2.96735	1	0.00166341	-2.41298	8.11696e-05	0.00262203	-1.4197	1	0.00459048	-1.04409	4.65413e-08	0.13123	3.85098	0.273439	0.00217596	-2.01859	0.0225175			35
ENSG00000170558	CDH2	0.000367034	0.054019	1	9.22397e-05	-2.94547	1.79302e-105	0.000188756	-1.19001	1.90369e-14	0	1.41854	1	0.00121101	2.11371	2.07982e-46	0	0.457517	1	0	0.878086	1	0	1.69755	1	0.00430528	3.65805	2.1721e-19	0.00611807	4.25824	0.00292284	0.00253006	3.09781	1.37755e-58	0	3.38407	1	0.00979181	4.89008	4.64045e-41
ENSG00000099834	CDHR5	0.00279864	0.554165	0.0160322	0.00153532	-0.67996	1.3926e-24	0.00306996	1.00824	1.17383e-45	0	-0.981924	1	0.00117509	-0.777997	7.3297e-09	0	-1.94295	1	0	-1.52238	1	0.00119627	0.297436	1	0.000782779	-1.14695	0.173324	0	-1.15549	1	0.00122716	-0.663508	0.0190072	0.0308777	4.15639	0.415295	0.00163197	-0.138082	1			97
ENSG00000108465	CDK5RAP3	0.0123109	0.848783	1.07718e-07	0.0066766	-0.157058	0.00740226	0.00722794	0.059485	0.450307	0.00197158	-1.24829	1	0.00624493	-0.183138	0.123234	0.00253192	-1.20902	1	0.0135545	1.02039	1	0.076561	3.47427	0.00910712	0.00978474	0.496886	0.313024	0.0087401	0.45341	1	0.00692359	-0.0166503	1	0.0231582	1.94003	1	0.00598388	-0.198125	1								9
ENSG00000147883	CDKN2B	0.00188105	1.51075	1.5644e-12	0.000326718	-1.84937	1.62583e-84	0.000521751	-0.55873	9.28561e-07	0	0.48413	1	0.00175494	1.56487	4.31297e-36	0	-0.476894	1	0.00135545	1.53061	1	0.00119627	1.76412	1	0.00636008	3.25633	6.27436e-20	0.0131101	4.32545	1.65298e-05	0.00225736	1.79966	1.64521e-20	0	2.44966	1	0.0116958	4.15365	6.82097e-33	75
ENSG00000079385	CEACAM1	0.00649956	0.302213	0.200059	0.00378441	-0.940684	1.50528e-62	0.00957137	1.35304	6.34155e-114	0	-2.43468	1	0.00308398	-0.846198	8.99059e-15	0	-3.39571	1	0	-2.97514	1	0.00119627	-1.15555	1	0.000978474	-2.31175	0.00048337	0.00262203	-0.607855	1	0.00303002	-0.825657	7.04358e-05	0.0578956	3.5328	0.611495	0.00176796	-1.48652	0.200935			23
ENSG00000105388	CEACAM5	0.117696	-0.123041	0.745069	0.110386	-0.441912	4.74902e-19	0.194072	0.909347	9.86723e-67	0.00788633	-3.8512	1	0.0758782	-0.812169	9.96725e-19	0.0607662	-1.06268	1	0.0426968	-1.56129	1	0.0287104	-2.09818	1	0.025636	-2.31864	8.16645e-06	0.0541886	-1.21712	1	0.0712963	-0.863154	2.96415e-07	1.19651	3.22681	0.602245	0.0327754	-1.96189	0.00770478			58
ENSG00000086548	CEACAM6	0.00237043	0.682965	0.00263375	0.000922397	-1.29257	1.95164e-80	0.00288477	1.52073	8.58697e-100	0	-0.620986	1	0.00103141	-0.593262	4.16983e-05	0	-1.58201	1	0.000677726	-0.160984	1	0.00119627	0.658476	1	0.00117417	-0.252839	1	0.00087401	0.20591	1	0.000954456	-0.660155	0.0350101	0.0308777	4.51814	0.252532	0.000815984	-0.671767	0.97689			27
ENSG00000007306	CEACAM7	0.00113169	1.00364	0.000505715	0.000268099	-1.88906	7.85545e-73	0.00136047	2.16335	1.35693e-98	0	0.739292	1	0.000271965	-1.16778	8.62655e-08	0	-0.221733	1	0	0.198836	1	0	1.0183	1	0	-2.59852	0.0793091	0.00262203	2.56927	0.905658	0.000136351	-1.9965	1.56705e-05	0.0231582	5.51926	0.162748	0.000135997	-1.12042	0.903037			28
ENSG00000100162	CENPM	0.00227867	-0.0528962	1	0.0029215	0.792467	7.85113e-30	0.00134801	-1.03058	3.61465e-38	0	-1.27156	1	0.00224756	-0.0852233	0.658115	0.00303831	0.576524	1	0.00135545	-0.22647	1	0	-0.992557	1	0.000782779	-1.4371	0.0636581	0	-1.44512	1	0.00266642	0.180053	0.741207	0	0.693965	1	0.00108798	-0.960186	0.734745		81
ENSG00000178404	CEP295NL	0.000565844	2.80772	3.81873e-12	2.75857e-05	-2.72028	2.70199e-27	7.12288e-05	-0.567343	0.0567493	0.000985792	4.33252	1	0.000297622	1.96491	1.20899e-11	0	2.36441	1	0.00474408	5.83535	3.4107e-05	0	3.60444	1	0.00176125	4.36882	5.94389e-11	0.00087401	4.15896	1	0.000106051	0.307444	1	0	5.29096	1	0	0.464542	1	85
ENSG00000167123	CERCAM	0.00229396	1.62923	5.63109e-15	0.000232754	-2.68881	3.13687e-158	0.000423811	-1.13204	2.72044e-22	0	0.30786	1	0.00360738	2.84126	6.98388e-147	0.000506385	0.347709	1	0.00338863	2.35674	0.440421	0.00239253	2.17357	1	0.015362	4.4179	5.69927e-53	0.0218502	4.85674	1.84194e-08	0.00110596	0.514154	0.175261	0	2.27339	1	0.00190396	1.36614	0.183666	52								60
ENSG00000157330	CFAP107	0	3.94349	1	0	-1.33841	0.54295	0	0.432657	1	0.000985792	11.9979	0.0881254	0	2.27209	1	0	9.03683	1	0	9.4574	1	0	10.2769	1	0	6.66005	1	0	9.8243	1	0	3.9295	1	0	11.9634	1	0	7.13697	1				28
ENSG00000243649	CFB	0.0033186	0.0354994	1	0.0021491	-1.11385	2.03952e-79	0.00242712	-0.552192	4.92902e-15	0	-1.72538	1	0.003397	0.0703597	0.684954	0	-2.6864	1	0.000677726	-1.26562	1	0	-1.44637	1	0.00577299	0.85635	0.0767114	0.00699208	1.27269	1	0.0191346	2.80832	2.84832e-120	0	0.240149	1	0.0844543	4.83348	2.57365e-92
ENSG00000197766	CFD	0.00128462	1.34586	1.97269e-06	0.000152583	-2.73304	2.70189e-111	0.000436277	-0.38638	0.00581971	0	0.87762	1	0.0023194	2.72695	5.93864e-92	0	-0.0834047	1	0.0237204	5.55319	1.45735e-13	0	1.15662	1	0.00244618	2.27303	6.68574e-05	0.00087401	1.70535	1	0.00127261	1.33186	1.05489e-06	0.00385971	3.84444	1	0.000679987	0.608188	1							42
ENSG00000000971	CFH	0.000734068	-1.10713	0.000141981	0.000422406	-2.85313	0.000000000000000000000000000000000000000000000000000000000000000000000000000000000000000000000000000000000000000000000000000000000000000000000000000000000000000000000000000000000000000000000000000000000000000000000000000000000000000000000000000000000000000000000000000000000000000000000002734724620891208	0.000430934	-2.21902	2.06426e-106	0	-0.688642	1	0.00359712	1.3859	5.45413e-43	0	-1.64967	1	0	-1.2291	1	0	-0.409639	1	0.0111546	2.86982	5.70758e-20	0	-0.862205	1	0.0176499	4.05953	0.0000000000000000000000000000000000000000000000000000000000000000000000000000000000000000000000000000000000000000000000000000000000000000000000000000000000000000000000000000000000000000000000000000000000000000000000000000000000000000000000000000000000001041528407532252	0	1.27688	1	0.0712626	5.73643	4.22594e-157
ENSG00000080910	CFHR2	0	1.48406	1	0	-3.79784	0.000808672	1.78072e-06	-0.889272	0.438266	0.00197158	9.4129	0.0295691	5.13141e-06	0.95016	1	0.000506385	7.71491	1	0	6.99797	1	0	7.81743	1	0	4.20062	1	0	7.36486	1	3.03002e-05	3.34453	0.223784	0	9.50395	1	0.000407992	7.13697	0.000354562				20
ENSG00000205403	CFI	0.000779948	-0.305165	0.567351	0.000594817	-1.29173	1.9436e-51	0.000482575	-1.25878	1.31075e-30	0	0.0120161	1	0.00153429	0.745185	4.49084e-08	0	-0.949009	1	0	-0.52844	1	0	0.29102	1	0.0018591	1.00972	0.139071	0	-0.161547	1	0.00690844	3.14716	8.09859e-103	0	1.97754	1	0.0265195	4.91169	4.5171e-64
ENSG00000001626	CFTR	0.0148955	-0.291567	0.243474	0.0220849	0.746715	5.40657e-46	0.0139181	-0.501788	1.76747e-16	0	-4.20423	1	0.0111044	-0.764551	2.67435e-15	0.0319022	0.837161	1	0.00406636	-1.9371	1	0.0035888	-1.92511	1	0.00322896	-2.45331	1.37736e-05	0.00611807	-1.37752	1	0.0127867	-0.517112	0.0104895	0.00385971	-1.23866	1	0.00652787	-1.44857	0.12571		18
ENSG00000128965	CHAC1	0.00105522	0.0699606	1	0.000766366	-0.807537	2.17481e-19	0.00168812	1.12693	3.10672e-35	0	-0.0526708	1	0.00076458	-0.444537	0.0189416	0	-1.0137	1	0	-0.593127	1	0	0.226333	1	0.000587084	-0.579037	0.795742	0.00174802	1.36009	1	0.000606004	-0.736013	0.075582	0.027018	4.91762	0.276047	0.000543989	-0.58891	1
ENSG00000133048	CHI3L1	0.00108581	-0.0596349	1	0.000366373	-2.53666	4.54911e-182	0.00122335	0.133555	0.221351	0	-0.218888	1	0.0018627	0.801887	4.30814e-10	0	-1.17991	1	0.00948817	3.15606	0.00513202	0	0.0601158	1	0.000391389	-1.23234	0.246782	0	-0.392451	1	0.00774169	3.06145	1.76844e-100	0	1.74664	1	0.0390312	5.27554	1.41012e-87
ENSG00000100288	CHKB	0.00518436	1.15229	1.56095e-10	0.00225599	-0.23031	0.000384135	0.00220631	-0.185658	0.0165716	0	-1.30307	1	0.00254518	0.0775394	0.688963	0.00202554	0.0589808	1	0.0121991	2.40956	0.0605062	0.0466544	4.30906	0.000282846	0.00714286	1.5896	0.000141588	0.00524406	1.33244	1	0.00269672	0.164199	0.815393	0	0.662459	1	0.00231195	0.010837	1								1
ENSG00000101204	CHRNA4	0	3.94349	1	0	-1.33841	0.54295	0	0.432657	1	0.000985792	11.9979	0.0881254	0	2.27209	1	0	9.03683	1	0	9.4574	1	0	10.2769	1	0	6.66005	1	0	9.8243	1	0	3.9295	1	0	11.9634	1	0	7.13697	1				82
ENSG00000171310	CHST11	0.00382327	1.80847	1.03832e-23	0.000393096	-2.46742	1.19395e-175	0.000959808	-0.39441	9.18673e-05	0	-0.263649	1	0.00398198	2.16047	1.02006e-92	0.00253192	1.36323	1	0.0603176	5.74102	7.22957e-26	0.0119627	3.48067	0.0978991	0.0123288	3.46324	2.80555e-27	0.00262203	1.56455	1	0.00256036	1.18028	7.83964e-09	0.00385971	2.70246	1	0.00258395	1.2086	0.216133	18						7
ENSG00000179583	CIITA	0.00159048	1.7211	3.0471e-14	0.000187928	-2.32185	9.66966e-99	0.000259985	-1.24112	2.37571e-20	0	0.915709	1	0.002304	2.77526	6.02007e-116	0	-0.0453159	1	0.0162654	5.05141	7.80703e-12	0.00119627	2.19604	1	0.00772994	4.009	1.6367e-33	0.00262203	2.74614	0.729211	0.000772654	0.617311	0.124397	0	2.88123	1	0.000951981	1.06417	0.704552	58						60
ENSG00000179862	CITED4	0.00214103	0.14273	0.767709	0.00177324	-0.306517	1.92715e-05	0.00147444	-0.534784	5.96293e-11	0	-0.992955	1	0.00167284	-0.24513	0.0986191	0	-1.95398	1	0.000677726	-0.533057	1	0	-0.713951	1	0.0018591	-0.00208402	1	0.00087401	-0.166163	1	0.00701449	1.97089	8.06791e-44	0	0.97257	1	0.0291034	3.97227	1.52371e-43
ENSG00000166165	CKB	0.0656532	-0.161717	0.605445	0.0434587	-1.35059	9.04128e-168	0.152814	1.80535	0.0000000000000000000000000000000000000000000000000000000000000000000000000000000000000000000000000000000000000000000000000000000000000000000000000000000000000000000000000000000000000000000000000000000000000000000000000000000000000000000000000000000000000000000000000000000010013284285487114	0	-6.21676	1	0.0411847	-0.893677	5.31205e-22	0.0101277	-2.78528	1	0.0284645	-1.33056	1	0.00598133	-3.35275	1	0.0154599	-2.24019	1.95174e-05	0.0192282	-1.86656	1	0.0413294	-0.844859	6.51233e-07	1.04212	3.83347	0.20245	0.0129197	-2.49179	0.000424226
ENSG00000134873	CLDN10	1.52931e-05	-1.55635	0.247544	2.93098e-05	-2.41858	2.72804e-22	3.38337e-05	-1.59414	6.82683e-07	0	3.49006	1	2.56571e-05	-1.61055	0.00435741	0	2.52904	1	0	2.94961	1	0	3.76907	1	0	0.152256	1	0	3.3165	1	0.00127261	4.72418	3.56392e-63	0	5.45559	1	0.0051679	6.25245	1.03641e-39
ENSG00000165376	CLDN2	0.00298215	-0.117975	0.872275	0.00392234	0.71684	3.62749e-29	0.00186441	-1.00889	2.07739e-41	0.00295738	0.279967	1	0.00271965	-0.275721	0.0303762	0.00506385	0.779874	1	0	-2.26113	1	0	-1.44167	1	0.00107632	-1.47116	0.0419377	0.00262203	0.106405	1	0.00472683	0.569361	0.00294599	0	0.244851	1	0.00965581	1.60364	0.000618433		88
ENSG00000112782	CLIC5	0.00281393	0.541921	0.0247506	0.00156376	-0.667477	6.09703e-24	0.00293463	0.863824	1.34228e-33	0	-1.00144	1	0.00157021	-0.353038	0.0149056	0.00151915	0.0385953	1	0.00203318	0.459164	1	0.00119627	0.277919	1	0.00156556	-0.246133	1	0	-1.175	1	0.00148471	-0.405488	0.290525	0.0424568	4.55293	0.20245	0.000407992	-1.86127	0.247777
ENSG00000115295	CLIP4	0.00290569	2.14914	3.64009e-28	0.000180169	-2.97511	8.74845e-168	0.000920632	0.486569	7.26255e-06	0	0.432756	1	0.00193967	1.68713	4.38426e-39	0	-0.528269	1	0.064384	6.57069	3.03308e-38	0	0.71176	1	0.00273973	1.97984	0.000163227	0.00349604	2.58494	0.656443	0.00109081	0.624465	0.0686689	0.00385971	3.39923	1	0.00231195	1.75807	0.0299908	10						4
ENSG00000120885	CLU	0.000474086	-2.17512	6.47986e-14	0.000793951	-2.28623	0.0000000000000000000000000000000000000000000000000000000000000000000000000000000000000000000000000000000000000000000000000000000000000000000000000000000000000000000000000000000000000000000000000000000000000000000000000000000000000000000000000000000000005990400421973943	0.000852965	-1.62588	6.04532e-76	0	-1.13078	1	0.00153942	-0.522889	9.74658e-05	0	-2.09181	1	0	-1.67124	1	0	-0.851777	1	0.00176125	-0.21485	1	0	-1.30434	1	0.0290276	4.51108	0	0	0.834745	1	0.10703	5.90922	5.03325e-184
ENSG00000130176	CNN1	0.000412913	0.826035	0.113591	9.22397e-05	-2.24886	1.25849e-50	0.000167388	-0.708294	8.66945e-05	0	1.99504	1	0.00110839	2.81932	2.44891e-68	0	1.03402	1	0.00135545	3.04518	0.773336	0	2.27405	1	0.00313112	3.79455	1.19274e-16	0.00961411	5.43771	2.99595e-07	0.000318152	0.446413	0.669897	0	3.96057	1	0.000135997	0.136968	1
ENSG00000060718	COL11A1	0.000336448	1.3743	0.00777693	4.39647e-05	-2.56871	6.54146e-38	6.58867e-05	-1.33064	6.19449e-08	0	2.79329	1	0.000600375	2.679	8.23087e-38	0	1.83226	1	0	2.25283	1	0	3.07229	1	0.00410959	5.10332	2.78385e-33	0.00786609	5.98635	1.94789e-07	0.000227251	0.800213	0.354534	0	4.75881	1	0	-0.0676033	1
ENSG00000197467	COL13A1	7.64655e-05	2.0366	0.159001	4.31027e-06	-3.2453	2.77604e-09	1.60265e-05	-0.602967	0.353769	0.00295738	7.44327	0.0881254	8.7234e-05	2.39762	5.41331e-05	0	4.39298	1	0	4.81355	1	0	5.63301	1	0.000782779	5.43766	3.11133e-06	0.00087401	6.20959	0.545861	0	-0.71436	0.888209	0.00385971	8.34867	0.771644	0	2.49311	1				93
ENSG00000187955	COL14A1	0.00119286	0.273576	0.533192	0.000335339	-2.4624	5.57537e-174	0.000350802	-1.82368	8.38919e-60	0	-0.0307387	1	0.0056189	3.41302	0	0	-0.991764	1	0	-0.571195	1	0	0.248265	1	0.0171233	4.21711	2.07091e-56	0.0087401	3.26205	0.0183084	0.00186346	0.942645	2.15193e-05	0	1.93479	1	0.00163197	0.817122	0.731984					37				52
ENSG00000204291	COL15A1	0.00232455	0.910862	2.10137e-05	0.000418096	-2.49774	3.45399e-207	0.000455864	-1.79054	3.88192e-68	0	-0.377181	1	0.0067632	3.25145	0	0	-1.33821	1	0.000677726	0.0829056	1	0	-0.0981778	1	0.0214286	4.19052	3.66554e-61	0.0201022	4.04677	7.35864e-06	0.00251491	1.03127	1.35714e-07	0	1.58834	1	0.00312794	1.35944	0.0728134					32				48
ENSG00000084636	COL16A1	0.00275276	1.36519	1.98988e-12	0.000374993	-2.46732	5.43977e-183	0.000648182	-1.00542	7.53043e-24	0	-0.195667	1	0.00467985	2.62476	5.10039e-230	0	-1.15669	1	0.00203318	1.26573	1	0	0.0833363	1	0.0227984	4.48807	9.48825e-71	0.0288423	4.73871	8.62848e-10	0.00234826	1.12016	2.75487e-08	0	1.76986	1	0.00203996	0.952712	0.479807	78				49				34
ENSG00000182871	COL18A1	0.00367034	0.225205	0.453153	0.00122239	-2.20259	0	0.00124829	-1.63435	5.43627e-95	0	-1.68689	1	0.0157278	3.07328	0	0	-2.64792	1	0.000677726	-1.22713	1	0	-1.40789	1	0.0287671	3.24578	1.00816e-35	0.0332124	3.4333	0.000118251	0.0103021	1.81353	1.04142e-41	0	0.278635	1	0.0182236	2.5587	6.09671e-13					20
ENSG00000108821	COL1A1	0.157182	1.14044	9.81001e-19	0.0240358	-2.51292	0	0.0245882	-1.90854	2.3638e-214	0.000985792	-5.23241	1	0.369303	3.08763	0	0.0273448	-1.41157	1	0.131479	0.83628	1	0.0143552	-2.25286	1	1.55558	4.54389	4.7678e-139	1.56186	4.41502	4.13292e-14	0.151789	1.08703	1.26857e-17	0.0347374	-0.944878	1	0.164965	1.16367	0.0141616	32				2				6
ENSG00000164692	COL1A2	0.0518436	0.731707	5.67239e-07	0.0104645	-2.4939	0	0.0108909	-1.86403	1.03042e-202	0	-5.01723	1	0.166053	3.20655	0	0	-5.97826	0.867031	0.0189763	-0.699095	1	0	-4.73823	1	0.616634	4.41105	1.11079e-123	0.607437	4.26737	1.40482e-12	0.0684178	1.15745	5.45455e-20	0	-3.0517	1	0.0715346	1.17504	0.00981048					3				8
ENSG00000168542	COL3A1	0.144948	1.21134	1.53612e-21	0.0212375	-2.50758	0	0.0212511	-1.9387	5.02414e-220	0.00197158	-4.4645	1	0.316521	3.01413	0	0.0319022	-1.00983	1	0.121991	0.911829	1	0.0275141	-1.18527	1	1.37094	4.54462	4.7678e-139	1.66062	4.68988	2.6519e-17	0.147516	1.2392	1.17972e-23	0.027018	-1.08388	1	0.162381	1.3252	0.00220179	26				1				5
ENSG00000187498	COL4A1	0.0317638	1.03609	1.593e-14	0.00504646	-2.56506	0	0.00609363	-1.69106	5.29995e-167	0	-4.02356	1	0.0842578	3.23591	0	0	-4.98458	1	0.0128768	-0.241259	1	0	-3.74455	1	0.263601	4.15657	6.93838e-99	0.345234	4.44948	5.25211e-14	0.0316334	1.03022	4.45214e-15	0	-2.05803	1	0.0276075	0.796812	0.228556	55				6				14
ENSG00000134871	COL4A2	0.0276193	1.21032	1.77172e-20	0.00374562	-2.64438	0	0.0048952	-1.63692	6.43219e-156	0	-3.65924	1	0.0644916	3.19401	0	0	-4.62026	1	0.0142323	0.260911	1	0	-3.38023	1	0.204501	4.15463	1.26169e-97	0.317265	4.69541	1.99967e-16	0.0250734	1.0614	6.2986e-16	0	-1.69371	1	0.0218956	0.828741	0.208874	29				7				15
ENSG00000130635	COL5A1	0.0130603	0.866889	1.49972e-08	0.00240168	-2.50286	0	0.00314475	-1.50242	3.5287e-128	0	-2.9015	1	0.0374337	3.1419	0	0.00101277	-2.27737	1	0.0115213	0.729576	1	0	-2.6225	1	0.118102	4.11781	8.31529e-91	0.18092	4.64506	4.57993e-15	0.015241	1.10424	1.20222e-16	0.00385971	0.064121	1	0.0129197	0.831571	0.24945					12				17
ENSG00000204262	COL5A2	0.00342565	0.854145	2.08852e-05	0.000634471	-2.50899	0.0000000000000000000000000000000000000000000000000000000000000000000000000000000000000000000000000000000000000000000000000000000000000000000000000000000000000000000000000000000000000000000000000000000000000000000000000000000000000000000000000000000007502211555136166	0.00081557	-1.53717	8.63717e-65	0	-0.987272	1	0.0102628	3.23437	0	0	-1.9483	1	0.00135545	0.0579458	1	0	-0.708269	1	0.0292564	4.01427	7.86644e-57	0.0489445	4.69212	3.34514e-11	0.00340877	0.846923	1.16662e-05	0	0.978253	1	0.00462391	1.29327	0.0611421					34				51
ENSG00000142156	COL6A1	0.00345624	0.445579	0.0580939	0.000878432	-2.42621	0	0.000954466	-1.73308	2.86849e-95	0	-1.38881	1	0.0139677	3.32058	0	0	-2.34984	1	0.00271091	0.393737	1	0	-1.10981	1	0.0383562	4.00144	4.8678e-66	0.0227242	3.19953	0.00154795	0.00551463	1.15614	2.78935e-13	0	0.576713	1	0.00679987	1.43626	0.00839979					19				42
ENSG00000142173	COL6A2	0.00942054	0.449614	0.0200705	0.00255944	-2.29765	0	0.00271916	-1.65514	6.84623e-148	0	-2.8277	1	0.0370129	3.254	0	0	-3.78872	1	0.00271091	-1.04583	1	0	-2.54869	1	0.096184	3.87816	2.23527e-72	0.109251	3.9885	9.15499e-09	0.0140441	1.05711	1.14858e-14	0	-0.862172	1	0.0161837	1.23018	0.013628					9				33
ENSG00000163359	COL6A3	0.0225267	0.863129	1.54859e-09	0.00394993	-2.5901	0	0.00532613	-1.53572	2.92984e-138	0	-3.69083	1	0.0678373	3.27569	0	0	-4.65185	1	0.00677726	-0.771308	1	0	-3.41183	1	0.195303	4.04837	4.99996e-89	0.219376	4.12667	1.29793e-10	0.0250734	1.02767	9.61683e-15	0	-1.7253	1	0.0213516	0.760664	0.289753					11				18
ENSG00000144810	COL8A1	0.00186576	1.17606	1.95148e-06	0.000288788	-2.45982	6.36361e-135	0.000402443	-1.35826	2.07884e-29	0	0.186483	1	0.00438223	3.13075	3.1082e-174	0	-0.774542	1	0	-0.353973	1	0	0.465487	1	0.00939335	3.5278	6.50008e-23	0.0157322	4.27537	9.78153e-05	0.00195436	1.24796	7.78515e-08	0	2.15201	1	0.00190396	1.24377	0.338234					91
ENSG00000049089	COL9A2	0.00152931	0.791132	0.00609121	0.000654299	-0.919573	5.54948e-24	0.00154032	1.18105	1.839e-35	0.000985792	1.10988	1	0.000600375	-0.64212	0.000653676	0	-0.85191	1	0.00135545	1.15514	1	0.00119627	1.38888	1	0.000489237	-0.639921	0.746528	0	-0.0644479	1	0.000484803	-0.890296	0.0272927	0.0192985	4.66341	0.522501	0.000543989	-0.4268	1
ENSG00000105664	COMP	0.0011011	1.9785	1.34071e-12	4.56888e-05	-3.78565	1.32608e-116	0.000174511	-1.02545	1.87045e-09	0	1.67143	1	0.00113404	2.34883	6.39204e-48	0	0.710404	1	0.00135545	2.72044	1	0	1.95043	1	0.012818	5.70726	1.7713e-77	0.0375824	7.05731	8.15063e-26	0.000227251	-0.362825	0.823276	0	3.63695	1	0	-1.18946	0.957607	74								28
ENSG00000047457	CP	0.00298215	-0.50435	0.0497374	0.00216462	-1.65089	5.08809e-175	0.00598856	0.753352	8.48097e-32	0	-2.09721	1	0.00340213	-0.334261	0.00497741	0	-3.05823	1	0.00338863	-0.0518784	1	0	-1.81821	1	0.00107632	-1.84824	0.00725239	0.00174802	-0.68548	1	0.0222403	2.62	2.87981e-102	0.00771942	1.45361	1	0.0679987	4.09546	2.69272e-57
ENSG00000080618	CPB2	0	-3.68586	0.00945721	4.05165e-05	-3.20053	2.03756e-39	3.2053e-05	-2.88166	1.27242e-17	0	2.3685	1	9.23654e-05	-1.04223	0.0429584	0	1.40748	1	0	1.82805	1	0	2.64751	1	0.000195695	0.622961	0.798017	0	2.19494	1	0.00284822	4.7913	6.03413e-51	0	4.33403	1	0.0161837	6.93012	2.35335e-37
ENSG00000060566	CREB3L3	0	-3.23642	0.0462595	2.58616e-05	-3.40658	6.9166e-32	2.49301e-05	-2.76898	1.08173e-12	0	2.81795	1	8.7234e-05	-0.650744	0.324271	0	1.85692	1	0	2.27749	1	0	3.09695	1	0	-0.519859	1	0	2.64439	1	0.00193921	4.60087	4.60092e-34	0	4.78347	1	0.0133277	7.18136	2.95094e-32
ENSG00000106113	CRHR2	0	3.94349	1	0	-1.33841	0.54295	0	0.432657	1	0.000985792	11.9979	0.0881254	0	2.27209	1	0	9.03683	1	0	9.4574	1	0	10.2769	1	0	6.66005	1	0	9.8243	1	0	3.9295	1	0	11.9634	1	0	7.13697	1				47
ENSG00000103196	CRISPLD2	0.00373151	1.14288	8.55832e-10	0.000649126	-2.28431	9.11021e-202	0.000683797	-1.65547	1.35432e-68	0	-0.838981	1	0.00850788	3.0024	0	0	-1.80001	1	0.00135545	0.206314	1	0	-0.559978	1	0.0318982	4.31102	2.29872e-69	0.0323384	4.25005	2.29389e-07	0.00346937	1.03141	3.08974e-08	0	1.12654	1	0.00231195	0.476774	0.94136					31				38
ENSG00000132693	CRP	0.000412913	-3.73196	2.38816e-42	0.00100084	-3.48833	0	0.000731876	-3.31443	0	0	-2.48835	1	0.0032995	-0.800007	1.44179e-13	0	-3.44937	1	0	-3.0288	1	0	-2.20934	1	0.00166341	-1.65409	0.0106735	0	-2.66191	1	0.0889007	4.99538	0	0	-0.522823	1	0.448519	6.82742	0
ENSG00000139631	CSAD	0.00298215	1.02731	6.18521e-07	0.00131894	-0.42349	3.72042e-10	0.00152074	0.00501904	1	0.00197158	0.960769	1	0.00177547	0.255553	0.0924456	0.000506385	-0.585676	1	0.00338863	1.42169	1	0.0191402	3.74869	0.0355544	0.00606654	2.04301	5.15258e-07	0.00437005	1.78858	1	0.00178771	0.256358	0.617124	0.00385971	2.34087	1	0.000951981	-0.482794	1								21
ENSG00000182578	CSF1R	0.00168224	0.493545	0.0931469	0.000495681	-2.10586	1.90198e-152	0.0011913	-0.0458324	0.726091	0	-0.310481	1	0.00495694	2.57291	2.04706e-177	0	-1.27151	1	0.0115213	3.32869	0.000437314	0	-0.0314774	1	0.00547945	2.21682	9.42217e-09	0	-0.484044	1	0.00199981	0.753557	0.000956113	0	1.65504	1	0.000679987	-0.583561	1					85
ENSG00000119535	CSF3R	0.00084112	1.62673	5.86923e-07	9.655e-05	-2.4869	3.5952e-62	0.00027067	-0.158579	0.4292	0	1.73811	1	0.00109299	2.3697	6.85573e-45	0	0.77709	1	0.0128768	5.56501	5.60939e-10	0	2.01712	1	0.00195695	2.84048	2.80024e-06	0	1.56455	1	0.000606004	1.12466	0.00455258	0	3.70364	1	0.000135997	-0.12042	1							81
ENSG00000160213	CSTB	0.0077536	-0.00271144	1	0.00580248	-0.825705	5.44122e-53	0.0120412	0.956739	6.04002e-61	0.000985792	-1.98291	1	0.00814868	0.0742885	0.612538	0.00253192	-1.35861	1	0.0433745	2.50464	0.00441074	0	-2.70399	1	0.00401174	-0.924823	0.169109	0.00437005	-0.57115	1	0.00615094	-0.345782	0.215636	0.0115791	0.982798	1	0.00380792	-0.983404	0.57638			64
ENSG00000164932	CTHRC1	0.00307391	0.506967	0.0396547	0.0011155	-1.6796	2.78068e-167	0.00138896	-0.848049	5.20226e-24	0	-1.1617	1	0.00906721	2.60466	1.35365e-222	0	-2.12272	1	0.000677726	-0.701839	1	0	-0.882694	1	0.0231898	3.47205	1.24044e-35	0.0314643	3.88559	1.25733e-05	0.00339362	0.656146	0.00201366	0	0.803827	1	0.00299194	0.507928	0.899952					51
ENSG00000134030	CTIF	0.00189634	1.73935	2.09056e-16	0.000387062	-1.21637	6.06957e-36	0.000489698	-0.426045	0.00041354	0.00295738	2.68384	1	0.0014214	1.42669	1.26089e-26	0.00151915	1.72282	1	0.00271091	2.46645	0.474837	0.0035888	2.96284	0.503381	0.00606654	3.39178	5.28299e-21	0.00611807	3.51482	0.0274292	0.000893855	0.587273	0.113941	0	2.64597	1	0.000815984	0.63371	1	43
ENSG00000171793	CTPS1	0.00377739	-0.328573	0.265132	0.00585938	0.825953	3.16521e-42	0.00288833	-0.905711	1.83979e-37	0	-2.26512	1	0.00419236	-0.189746	0.149165	0.00962131	1.09858	1	0.00203318	-0.805134	1	0.00119627	-0.985967	1	0.00166341	-1.4305	0.0352242	0.00087401	-1.43853	1	0.00416627	-0.184019	0.756747	0	-0.299592	1	0.00190396	-1.21706	0.410817		26
ENSG00000135047	CTSL	0.00679013	0.765664	1.14216e-05	0.00133532	-2.50295	0	0.00588884	0.782603	1.17512e-39	0	-2.05505	1	0.0128901	2.01991	8.39744e-153	0	-3.01607	1	0.079294	4.30714	1.53777e-13	0	-1.77605	1	0.00792564	0.978512	0.0221845	0.00174802	-0.64331	1	0.00621154	0.630924	0.000448977	0	-0.0895241	1	0.00720786	0.847974	0.306561							43
ENSG00000107562	CXCL12	0.00084112	1.3977	2.03809e-05	0.000143101	-2.03952	1.15129e-51	0.000167388	-1.26193	8.87481e-14	0	1.52822	1	0.00136496	2.54162	2.71429e-60	0	0.567191	1	0	0.98776	1	0.00119627	2.80926	1	0.00919765	4.96546	3.29689e-46	0.00437005	3.94983	0.0582524	0.000363602	0.153392	1	0	3.49374	1	0	-1.33267	0.854837									73
ENSG00000124875	CXCL6	7.64655e-05	-1.21638	0.260729	5.86196e-05	-2.74559	3.26212e-42	4.98602e-05	-2.3747	3.95075e-18	0	2.23631	1	0.000189862	-0.112979	0.918518	0	1.27528	1	0	1.69585	1	0	2.51531	1	0.000195695	0.490125	1	0	2.06274	1	0.00299972	4.68348	4.11086e-70	0	4.20183	1	0.0121038	6.19837	7.40305e-36
ENSG00000169429	CXCL8	0.0079677	1.5207	2.54996e-22	0.00132756	-1.90958	0.000000000000000000000000000000000000000000000000000000000000000000000000000000000000000000000000000000000000000000000000000000000000000000000000000000000000000000000000000000000000000000000000000000000000000000000000000000000000000000000000003151824648563467	0.00387485	0.575704	1.75129e-19	0	-1.58122	1	0.00546495	1.02687	1.55698e-30	0.00202554	-0.219376	1	0.0616731	4.4235	1.5814e-12	0.00239253	0.283216	1	0.00293542	0.042257	1	0.00437005	0.831357	1	0.00772654	1.47315	1.52636e-21	0.0154388	2.70717	1	0.0176796	2.62229	7.32327e-12	24						53
ENSG00000121966	CXCR4	0.0108275	1.10992	2.6372e-13	0.00222324	-2.01316	0.00000000000000000000000000000000000000000000000000000000000000000000000000000000000000000000000000000000000000000000000000000000000000000000000000000000000000000000000000000000000000000000000000000000000000000000000000000000000000000000000000000000000000000000000000000000000000000000000000000000000000000000007852796550272	0.00455686	-0.256817	7.23602e-05	0	-2.40302	1	0.0192325	2.35729	1.68006e-230	0.00253192	-0.778417	1	0.110469	4.43598	2.21772e-15	0	-2.12402	1	0.0367906	2.86864	4.47981e-26	0.00611807	0.42435	1	0.0092264	0.86489	4.09578e-08	0	-0.437496	1	0.00530389	0.0632279	1	68				48		33
ENSG00000155833	CYLC2	0	3.94349	1	0	-1.33841	0.54295	0	0.432657	1	0.000985792	11.9979	0.0881254	0	2.27209	1	0	9.03683	1	0	9.4574	1	0	10.2769	1	0	6.66005	1	0	9.8243	1	0	3.9295	1	0	11.9634	1	0	7.13697	1				56
ENSG00000167600	CYP2S1	0.00538317	-0.386282	0.129151	0.00632747	-0.312235	4.045e-08	0.00985451	0.728912	1.26042e-33	0	-2.83077	1	0.00462853	-0.645626	5.36328e-10	0.00506385	-0.331376	1	0.00271091	-1.04891	1	0.00239253	-0.96661	1	0.00215264	-1.64284	0.00812342	0.00786609	0.318484	1	0.00490863	-0.522349	0.0190072	0.0771942	3.52905	0.524565	0.00217596	-1.60261	0.121776
ENSG00000073067	CYP2W1	0.00472557	-0.199948	0.579798	0.00648868	0.671202	2.56736e-30	0.00442331	-0.388647	1.56719e-08	0	-2.46183	1	0.0031199	-0.857262	3.48932e-15	0.00759577	0.579068	1	0.00203318	-1.0019	1	0.00119627	-1.1827	1	0.000978474	-2.33892	0.000425314	0.00087401	-1.63526	1	0.00389357	-0.485672	0.0428157	0.00385971	0.503824	1	0.00176796	-1.5137	0.186177		79
ENSG00000106258	CYP3A5	0.00146814	0.194677	0.731994	0.00087757	-1.06486	8.41485e-43	0.00230247	1.30778	1.37193e-56	0	-0.403021	1	0.000790238	-0.768069	4.60469e-06	0	-1.36405	1	0.00135545	0.642552	1	0.00119627	0.876516	1	0.000293542	-1.73923	0.110183	0.00087401	0.42395	1	0.00156046	0.285085	0.587583	0.027018	4.56624	0.429147	0.00258395	1.06819	0.374252			69
ENSG00000108669	CYTH1	0.00542905	1.35314	2.53719e-15	0.00158445	-0.947492	1.63419e-59	0.0023737	0.121584	0.114426	0.00788633	1.98943	1	0.00350475	0.738656	2.25551e-11	0.00759577	1.86066	1	0.0426968	4.29627	1.73591e-10	0.0263178	3.62643	0.0355544	0.0121331	2.48405	3.08747e-13	0.00786609	1.96818	0.643381	0.00245431	0.148619	0.867707	0.00771942	2.36813	1	0.00271995	0.354672	1	49						73	12
ENSG00000100055	CYTH4	0.00255395	2.27917	4.42098e-27	0.000167238	-2.75067	6.0113e-123	0.000591199	-0.00174625	1	0	0.731072	1	0.0016831	1.81385	3.94034e-38	0.00202554	2.09667	1	0.037275	6.06386	1.52521e-21	0.00239253	2.59738	0.902366	0.00499022	3.1547	3.29673e-13	0.00786609	3.89001	0.0108289	0.00107566	0.918269	0.00337671	0.0115791	4.70011	0.83823	0.000815984	0.684579	1	13						11
ENSG00000176566	DCAF4L2	0	3.94349	1	0	-1.33841	0.54295	0	0.432657	1	0.000985792	11.9979	0.0881254	0	2.27209	1	0	9.03683	1	0	9.4574	1	0	10.2769	1	0	6.66005	1	0	9.8243	1	0	3.9295	1	0	11.9634	1	0	7.13697	1				54
ENSG00000170390	DCLK2	0.00120815	2.20203	2.76453e-15	0.00013017	-1.94535	1.05933e-41	0.000146019	-1.24759	6.98902e-12	0	1.73576	1	0.0009801	2.13254	1.0764e-34	0	0.774738	1	0	1.19531	1	0.00239253	3.60444	0.549362	0.00636008	4.60378	1.33434e-30	0.00961411	5.17324	3.0476e-05	0.000424202	0.59272	0.380092	0	3.70129	1	0.000135997	-0.122775	1	50
ENSG00000011465	DCN	0.00298215	0.134036	0.771585	0.000924121	-2.44434	0	0.00106665	-1.65254	1.27806e-88	0	-1.47661	1	0.0142859	3.21023	0	0	-2.43763	1	0.00135545	-0.431595	1	0	-1.1976	1	0.0470646	4.22587	5.52135e-78	0.0367084	3.78678	5.96826e-06	0.00672664	1.36988	1.35925e-19	0	0.488917	1	0.00652787	1.28943	0.0300782					21				27
ENSG00000175197	DDIT3	0.00400679	0.594663	0.00766578	0.00205341	-0.781182	5.64383e-35	0.00401018	0.852183	3.01901e-35	0.00197158	0.126723	1	0.00257084	-0.0782963	0.725296	0.00202554	-0.0968228	1	0.00406636	0.809686	1	0.00598133	1.4065	1	0.00176125	-0.544006	0.686224	0.00174802	-0.0468399	1	0.00219676	-0.299586	0.524495	0.0578956	4.51063	0.20245	0.00176796	-0.508948	1
ENSG00000168209	DDIT4	0.0276958	0.33729	0.0949657	0.0155661	-0.965367	1.55764e-82	0.0343786	0.968295	1.39121e-71	0.0138011	-0.5824	1	0.0237174	0.112079	0.333786	0.00860854	-1.2803	1	0.0528627	1.27605	0.570348	0.0155515	-0.402964	1	0.0327789	0.575337	0.163564	0.0235983	0.144909	1	0.0201496	-0.137418	0.810991	0.274039	3.64795	0.311275	0.0246155	0.162868	1			51
ENSG00000164816	DEFA5	0.00247748	-0.22052	0.586454	0.00359994	0.852211	9.76071e-39	0.00150827	-1.1723	2.2943e-51	0	-1.55433	1	0.00192941	-0.62841	2.94609e-07	0	-2.51536	1	0.000677726	-1.09455	1	0	-1.27533	1	0.000489237	-2.30597	0.0028409	0	-1.72789	1	0.00274217	-0.0707515	1	0	0.411195	1	0.000407992	-2.4145	0.035209		37
ENSG00000164822	DEFA6	0.0013305	-0.678226	0.0162451	0.00272495	0.990147	3.92891e-42	0.00146553	-0.693421	9.13148e-18	0	-1.11197	1	0.00087234	-1.36331	1.44765e-22	0.00151915	-0.072018	1	0.00135545	-0.0668134	1	0	-0.832969	1	0.000489237	-1.86318	0.0240486	0.00087401	-0.285209	1	0.00148471	-0.518631	0.0883824	0	0.853553	1	0.000543989	-1.64963	0.284224		27
ENSG00000164825	DEFB1	0	-5.36712	3.1629e-13	0.000110343	-3.48453	1.81039e-197	0.00012465	-2.64641	2.21415e-68	0	0.687245	1	0.000302753	-1.063	2.82555e-07	0	-0.27378	1	0	0.146789	1	0	0.966249	1	0.000293542	-0.647151	0.67034	0	0.513683	1	0.0103172	5.141	0	0	2.65277	1	0.0433831	6.56559	5.29547e-180
ENSG00000105339	DENND3	0.00261512	2.45986	4.58544e-33	0.000225858	-2.06602	6.96516e-76	0.000491479	-0.196753	0.181242	0.0128153	4.67593	0.00114835	0.00124693	1.40516	7.27535e-21	0.00253192	2.48224	1	0.0318531	5.95756	3.50199e-20	0.0143552	4.84673	0.0055102	0.00420744	3.02937	1.20586e-11	0.00611807	3.6873	0.0343109	0.000727204	0.460727	0.398623	0	2.81745	1	0.000407992	-0.00513923	1	7			8			15	3
ENSG00000165507	DEPP1	0.0042056	0.525273	0.0120517	0.00161463	-1.53763	6.68881e-162	0.00154923	-1.17422	7.01123e-53	0	-1.5946	1	0.010971	2.35538	3.10252e-201	0	-2.55562	1	0.00338863	0.451076	1	0	-1.3156	1	0.0237769	3.05624	2.23816e-29	0.0209762	2.88131	0.010352	0.0094385	1.77585	8.11629e-39	0	0.370926	1	0.0148237	2.35156	4.59418e-10					63
ENSG00000116133	DHCR24	0.00562786	-0.87762	8.32335e-06	0.0129437	0.934262	1.25813e-63	0.00635361	-0.8744	9.04312e-42	0	-3.37596	1	0.00628085	-0.757491	1.38107e-13	0.0162043	0.709587	1	0.00203318	-1.91621	1	0	-3.09696	1	0.00254403	-1.95711	0.000860131	0.00524406	-0.741759	1	0.0123776	0.288253	0.209572	0	-1.41043	1	0.0186316	0.881016	0.159844		6
ENSG00000172893	DHCR7	0.00122345	-0.853328	0.0034002	0.00280685	0.956963	2.14513e-37	0.00147978	-0.740348	6.55104e-18	0	-1.16422	1	0.00138035	-0.725907	2.18635e-07	0.00860854	2.05004	1	0	-1.70467	1	0	-0.885215	1	0.000684932	-1.49982	0.0882243	0	-1.33778	1	0.00156046	-0.499347	0.14431	0	0.801307	1	0.00203996	-0.0203791	1		44
ENSG00000130826	DKC1	0.0165012	-0.409981	0.0600036	0.0255556	0.588897	1.14792e-29	0.015998	-0.579734	6.85884e-22	0.00492896	-1.88214	1	0.0192787	-0.192186	0.0783945	0.0379789	0.822035	1	0.00338863	-2.4226	1	0.00239253	-2.60323	1	0.00782779	-1.46267	0.00881958	0.0166062	-0.31829	1	0.0210283	-0.0508305	1	0.00385971	-1.5017	1	0.0123758	-0.801685	0.692606		82
ENSG00000050165	DKK3	0.00102464	1.05224	0.000669668	0.000233616	-1.90379	1.17716e-64	0.000274231	-1.13984	3.14698e-16	0	0.926396	1	0.00219111	2.67148	2.6499e-93	0	-0.0346292	1	0	0.385939	1	0	1.2054	1	0.00772994	4.02053	7.51525e-29	0.0113621	4.57772	6.40939e-05	0.000848405	0.768033	0.0332153	0	2.89192	1	0.000679987	0.657188	1
ENSG00000104901	DKKL1	0	3.35853	1	0	-1.92337	0.284422	1.78072e-06	1.43266	0.607193	0.000985792	10.9979	0.112647	0	1.68713	1	0	8.45187	1	0	8.87244	1	0	9.6919	1	0	6.07509	1	0	9.23933	1	0	3.34453	1	0	11.3784	1	0	6.55201	1				99
ENSG00000132535	DLG4	0.00181988	0.848975	0.0023924	0.000856881	-0.578305	5.13026e-14	0.000934878	-0.211419	0.0779166	0.0108437	3.50734	0.107078	0.00169337	0.79807	3.19616e-08	0.00101277	0.540312	1	0.00338863	1.96288	0.836024	0.0035888	2.19604	0.881316	0.00450098	2.16275	6.99815e-06	0.0087401	3.20758	0.071155	0.00160591	0.660435	0.033206	0	1.88057	1	0.00135997	0.520252	1				96
ENSG00000185559	DLK1	0	-1.83787	0.248834	1.29308e-05	-2.90827	2.62194e-18	3.56144e-06	-3.73727	2.4957e-11	0	4.2165	1	0	-3.50927	0.000291345	0	3.25547	1	0	3.67604	1	0	4.4955	1	0	0.878691	1	0	4.04294	1	0.000863555	5.05956	2.6281e-48	0	6.18202	1	0.00475991	7.07807	2.88335e-44
ENSG00000187908	DMBT1	0.000321155	1.233	0.0266315	5.60335e-05	-2.22476	8.44598e-32	0.000242178	1.09606	5.33888e-09	0	2.7264	1	0.00014368	-0.00435711	1	0	1.76537	1	0	2.18594	1	0	3.0054	1	9.78474e-05	0.393264	1	0	2.55283	1	0.000590853	2.17461	3.58204e-10	0.00771942	6.28625	0.481778	0.00217596	4.02967	9.49711e-10
ENSG00000130816	DNMT1	0.00727951	0.0441832	1	0.00840157	0.634752	1.83971e-29	0.0044518	-0.854948	6.71686e-39	0	-2.84675	1	0.00697359	-0.0232891	0.973759	0.0146852	1.10196	1	0.00542181	-0.216496	1	0.00239253	-0.982587	1	0.00440313	-0.656576	0.38351	0.00262203	-1.02002	1	0.00712054	0.0113166	1	0	-0.881224	1	0.00557589	-0.311296	1		84
ENSG00000135905	DOCK10	0.000810534	1.47197	4.52461e-06	0.000142239	-1.89115	2.19192e-44	0.000243959	-0.467248	0.00497405	0	1.64913	1	0.00105194	2.15446	2.67709e-40	0	0.688105	1	0.0108436	5.23198	7.37465e-09	0	1.92813	1	0.00313112	3.42832	8.37701e-13	0.00087401	2.47778	1	0.000560553	0.912981	0.0330822	0	3.61466	1	0.000679987	1.38431	0.587525							100
ENSG00000134516	DOCK2	0.00143755	1.85514	1.58663e-12	0.000153446	-2.35444	6.59569e-76	0.000334775	-0.484881	0.00136012	0	1.18087	1	0.00160613	2.36459	3.52113e-57	0.00101277	1.80801	1	0.0189763	5.54389	5.20593e-12	0.00119627	2.46148	1	0.00362035	3.15142	9.99852e-11	0.00087401	2.00891	1	0.000802955	0.954763	0.00777238	0	3.1464	1	0.000543989	0.648324	1	76						56
ENSG00000188641	DPYD	0.00206457	1.75251	1.50492e-16	0.000230168	-2.38867	2.38711e-118	0.000503944	-0.512993	1.73322e-05	0	0.570545	1	0.00223216	2.16069	2.6896e-70	0.000506385	0.610568	1	0.0243981	5.27776	5.88421e-15	0.00239253	2.43661	0.957173	0.00596869	3.2523	7.09843e-18	0.00437005	2.98719	0.249367	0.00171196	1.45861	5.33408e-11	0.00385971	3.53712	1	0.00407992	2.69563	4.65161e-07	40						36
ENSG00000111817	DSE	0.00186576	1.39415	1.0804e-10	0.000321546	-2.00705	4.3923e-102	0.000512847	-0.707567	2.20912e-10	0.000985792	1.3896	1	0.00293004	2.47922	1.72946e-112	0.00101277	1.01447	1	0.00338863	2.43781	0.339955	0	0.667683	1	0.00587084	3.03812	1.17113e-16	0.0104881	3.92668	0.000579341	0.00169681	1.24784	1.23036e-08	0	2.3542	1	0.00122398	0.858054	0.773574	100
ENSG00000143476	DTL	0.00123874	-0.628584	0.0335349	0.00235858	0.796879	4.95396e-28	0.00115213	-0.930964	7.25474e-29	0	-0.961419	1	0.00193454	0.0185471	1	0.00405108	1.25038	1	0.00135545	0.0838116	1	0	-0.682416	1	0.000489237	-1.71245	0.0409706	0.00262203	0.866105	1	0.00162106	-0.235597	0.684761	0	1.00411	1	0.000951981	-0.819771	0.857292		96
ENSG00000168393	DTYMK	0.0048785	-0.359832	0.186241	0.00749728	0.692095	9.25139e-33	0.0040458	-0.799991	2.21042e-32	0	-2.66336	1	0.00593704	-0.0767469	0.639154	0.0172171	1.50869	1	0.00271091	-0.881446	1	0	-2.38436	1	0.00195695	-1.60662	0.0134612	0.00349604	-0.514552	1	0.00599943	-0.0539426	1	0	-0.697838	1	0.00421592	-0.520797	1		55
ENSG00000140279	DUOX2	0.00203398	0.573391	0.0257138	0.000305167	-3.18302	0.00000000000000000000000000000000000000000000000000000000000000000000000000000000000000000000000000000000000000000000000000000000000000000000000000000000000000000000000000000000000000000000000000000000000000000000000000000000000000000000000000000000000000000000000000000000000000000000000000000000000000000000000163905399601	0.0020781	0.860099	2.16553e-29	0	-0.505968	1	0.000856946	-0.753974	3.64995e-07	0	-1.46699	1	0	-1.04642	1	0	-0.226964	1	0.000293542	-1.84228	0.0516737	0.00087401	0.320966	1	0.0115292	3.43773	8.00914e-172	0	1.45956	1	0.0409352	5.02941	2.65842e-90
ENSG00000140274	DUOXA2	0.000504672	0.267743	0.742675	8.87915e-05	-3.28002	1.19153e-139	0.000562708	0.546239	1.17379e-05	0	1.18087	1	0.000292491	-0.592738	0.0125081	0	0.21985	1	0	0.640418	1	0	1.45988	1	9.78474e-05	-1.15533	0.412161	0	1.00731	1	0.00434808	3.83498	3.76143e-123	0	3.1464	1	0.0137357	5.16373	7.77837e-57
ENSG00000101412	E2F1	0.00347153	-0.1449	0.775495	0.00475681	0.823822	1.04674e-39	0.00221344	-1.00532	5.55108e-43	0	-1.96504	1	0.00368435	-0.0650095	0.743685	0.00962131	1.3993	1	0	-2.50549	1	0	-1.68603	1	0.00107632	-1.71589	0.01292	0	-2.1386	1	0.00346937	-0.145925	0.872484	0	0.000487504	1	0.00135997	-1.36469	0.312405		34
ENSG00000147155	EBP	0.004435	-0.346352	0.225652	0.00692143	0.801069	2.56207e-40	0.00378403	-0.734551	1.05987e-25	0	-2.51315	1	0.00415131	-0.473534	2.59328e-05	0.0111405	1.05211	1	0.000677726	-2.05349	1	0	-2.23415	1	0.00156556	-1.76152	0.00839038	0.00262203	-0.686345	1	0.00515103	-0.125245	0.922569	0	-0.547628	1	0.00299194	-0.84776	0.755677		33
ENSG00000115380	EFEMP1	0.00405267	1.24765	6.48253e-13	0.000494819	-2.78662	0.00000000000000000000000000000000000000000000000000000000000000000000000000000000000000000000000000000000000000000000000000000000000000000000000000000000000000000000000000000000000000000000000000000000000000000000000000000000000000000000000000000000000000000000000000000000000000000000000000000055492065107328735	0.000731876	-1.56953	5.36103e-67	0	-0.860123	1	0.00946746	3.25577	0	0	-1.82115	1	0.00135545	0.185161	1	0	-0.581119	1	0.0368885	4.51882	8.72365e-89	0.0454485	4.71459	7.17579e-12	0.00245431	0.484621	0.0552456	0	1.1054	1	0.00163197	-0.015902	1	72				33				19
ENSG00000169242	EFNA1	0.0120815	-0.155085	0.684569	0.00913777	-1.04432	6.52259e-91	0.0234378	1.27039	1.84799e-118	0	-3.76971	1	0.00958035	-0.528244	7.51419e-08	0	-4.73073	1	0.00338863	-1.72494	1	0.00119627	-2.49065	1	0.00596869	-1.15016	0.053404	0.00524406	-1.1356	1	0.0164984	0.309502	0.167901	0.142809	3.44566	0.500778	0.0296474	1.15551	0.0173882			22
ENSG00000172889	EGFL7	0.00284452	1.51526	4.07823e-16	0.000304305	-2.72099	1.15192e-209	0.000315188	-2.07318	1.45021e-74	0	-0.104774	1	0.00469011	2.78216	0.00000000000000000000000000000000000000000000000000000000000000000000000000000000000000000000000000000000000000000000000000000000000000000000000000000000000000000000000000000000000000000000000000000000000000000000000000000000000000000000000000000000000000000000000000000000000009011985927244525	0	-1.0658	1	0.00135545	0.941045	1	0.00239253	1.76051	1	0.0331703	5.20835	1.07025e-123	0.0174802	4.12716	9.45022e-06	0.00271187	1.44121	5.62963e-15	0	1.86075	1	0.00258395	1.36878	0.113215	46								7
ENSG00000129521	EGLN3	0.0095276	0.360651	0.0841355	0.00426975	-1.43907	8.64603e-162	0.0146731	1.60029	1.79879e-181	0	-2.92927	1	0.00565482	-0.44197	1.5517e-05	0.000506385	-2.8902	1	0.00677726	-0.00936993	1	0.00239253	-1.06512	1	0.00381605	-0.941535	0.150584	0.00087401	-2.10274	1	0.00721144	-0.0550148	1	0.158248	4.43237	0.093855	0.00815984	0.146143	1			7
ENSG00000116299	ELAPOR1	0.0100476	-0.489538	0.0241765	0.0165911	0.629784	6.86038e-32	0.0118934	-0.313244	6.96281e-07	0.0138011	0.0775052	1	0.00867209	-0.745823	4.27615e-14	0.0182299	0.420135	1	0.00203318	-2.37039	1	0.00598133	-0.965866	1	0.00146771	-3.16714	2.07331e-07	0.00349604	-1.68152	1	0.00990816	-0.510279	0.0140987	0.00385971	-0.864505	1	0.00421592	-1.68943	0.0577195		62
ENSG00000163435	ELF3	0.0352353	0.13261	0.676797	0.0280555	-0.420729	9.96982e-17	0.046183	0.769633	1.34074e-45	0.00788633	-1.86396	1	0.0217367	-0.61678	4.56364e-11	0.0121532	-1.35071	1	0.0121991	-1.3262	1	0.0394768	0.333119	1	0.00890411	-1.84634	0.000597642	0.0148582	-1.03733	1	0.0221494	-0.555878	0.00284401	0.26246	3.04146	0.787281	0.0159117	-1.00978	0.433946			99
ENSG00000049540	ELN	0.00149872	1.58986	1.68562e-10	0.000187928	-2.36453	7.51433e-95	0.00024752	-1.36139	3.70529e-22	0	0.881514	1	0.00245795	2.87748	8.99796e-114	0	-0.0795108	1	0	0.341058	1	0	1.16052	1	0.00763209	3.9526	8.92829e-28	0.0157322	4.97947	3.79838e-07	0.00101506	0.990436	0.00115679	0	2.84704	1	0.000951981	1.02975	0.743494
ENSG00000118402	ELOVL4	1.52931e-05	2.0366	0.728341	1.72411e-06	-2.5608	0.0031624	1.78072e-06	-1.47423	0.164995	0	6.99786	1	2.56571e-05	2.39762	0.0356815	0	6.03683	1	0	6.4574	1	0	7.27686	1	0.000293542	5.95961	0.00146798	0	6.8243	1	3.03002e-05	2.7071	0.376744	0.00385971	10.0565	0.467851	0	4.13697	1
ENSG00000170522	ELOVL6	0.000596431	-1.02517	0.00197505	0.00161721	1.1521	4.08688e-44	0.00069092	-1.03786	7.61466e-26	0	-0.315025	1	0.000754318	-0.745473	3.15565e-06	0.00151915	0.725652	1	0.00135545	0.730616	1	0	-0.0360213	1	0.000587084	-0.842071	0.476682	0	-0.488588	1	0.00104536	-0.214434	0.834831	0	1.6505	1	0.00108798	-0.0014462	1		20
ENSG00000138080	EMILIN1	0.00253865	0.558599	0.0184453	0.00061723	-2.37369	4.0098e-229	0.000813789	-1.37109	1.16108e-53	0	-0.837798	1	0.00945719	3.29734	0	0	-1.79882	1	0	-1.37825	1	0	-0.558794	1	0.0177104	3.40546	8.31774e-35	0.0166062	3.31809	0.00190093	0.00363602	1.10472	2.57111e-10	0	1.12773	1	0.00299194	0.833584	0.523444					40
ENSG00000111674	ENO2	0.00350212	1.67264	1.51538e-18	0.000343097	-2.70028	3.52307e-195	0.00189647	1.05602	1.05308e-51	0.000985792	0.74047	1	0.00244255	1.22376	5.45183e-24	0.000506385	-0.220555	1	0.0318531	4.81234	4.80777e-12	0.00478506	2.34317	0.658485	0.00547945	2.26834	8.55772e-08	0.00524406	2.37721	0.558444	0.00221191	0.95987	2.42372e-05	0.00771942	3.29155	1	0.00122398	0.20623	1	36		84				55
ENSG00000182580	EPHB3	0.0883482	-0.297248	0.200059	0.125946	0.564236	1.90275e-29	0.0925975	-0.295236	5.45598e-07	0.0916786	-0.221703	1	0.0720348	-0.632245	6.18839e-12	0.108873	0.018356	1	0.0277868	-1.92477	1	0.0550282	-0.943002	1	0.0234834	-2.20026	2.34895e-05	0.0349604	-1.59264	1	0.0752505	-0.534489	0.00371155	0.0385971	-1.35187	1	0.0349513	-1.6249	0.0430033		85
ENSG00000106123	EPHB6	4.58793e-05	-0.933024	0.436081	2.58616e-05	-3.08466	3.77147e-39	5.87638e-05	-1.15936	1.95726e-05	0	3.10304	1	0.000174468	0.728946	0.0518767	0	2.14202	1	0	2.56258	1	0	3.38204	1	9.78474e-05	0.771307	1	0	2.92948	1	0.00165136	4.69963	3.46601e-75	0	5.06857	1	0.00326394	5.03936	1.86801e-18
ENSG00000124882	EREG	0.0123874	-0.578715	0.00415943	0.0220186	0.688093	5.4943e-39	0.012173	-0.759533	2.21939e-35	0	-4.21893	1	0.0170825	-0.111414	0.378521	0.0273448	0.603456	1	0.00881044	-0.951534	1	0.00119627	-2.93988	1	0.00440313	-2.03147	0.00025942	0.00611807	-1.39222	1	0.0191952	0.0698683	1	0	-2.2534	1	0.0142797	-0.347912	1		36
ENSG00000197930	ERO1A	0.0217927	-0.00455512	1	0.0181402	-0.551885	1.21994e-27	0.0308439	0.733563	1.28201e-40	0.0138011	-0.566577	1	0.0186168	-0.254288	0.0128702	0.0167107	-0.346426	1	0.037275	0.794733	1	0.017944	-0.194433	1	0.0137965	-0.65749	0.333392	0.0305903	0.523561	1	0.0217555	-0.00710485	1	0.204565	3.24818	0.620758	0.0210796	-0.0444712	1
ENSG00000116285	ERRFI1	0.00984875	-0.268558	0.330924	0.00883777	-0.818381	1.14861e-54	0.0193368	1.09824	4.34948e-85	0	-3.58569	1	0.00956495	-0.332594	0.00134706	0.00101277	-2.96164	1	0.000677726	-3.12609	1	0	-3.30669	1	0.00714286	-0.709753	0.303411	0.00262203	-1.75908	1	0.0105748	-0.163299	0.763816	0.111932	3.28843	0.640872	0.0135997	0.217514	1			37
ENSG00000164283	ESM1	0.00113169	0.909042	0.00276621	0.000206893	-2.47945	1.82682e-116	0.00012287	-2.70719	4.3512e-67	0	0.650237	1	0.00368949	3.57412	3.57665e-211	0	-0.310788	1	0.000677726	1.11089	1	0	0.92924	1	0.00616438	3.38393	1.29152e-18	0.00437005	3.06718	0.23974	0.00178771	1.61364	5.67219e-13	0	2.61576	1	0.00149597	1.38654	0.2556					55
ENSG00000135476	ESPL1	0.00159048	0.0102797	1	0.00198962	0.863097	2.34151e-29	0.000929536	-0.982726	8.49377e-29	0	-0.695629	1	0.00133417	-0.275545	0.0748796	0.00405108	1.51676	1	0	-1.23609	1	0	-0.416625	1	0.000391389	-1.70977	0.0577496	0.00087401	0.131244	1	0.00146956	-0.106397	1	0	1.2699	1	0.000407992	-1.55521	0.38828		86
ENSG00000196405	EVL	0.00307391	1.29907	2.85592e-11	0.000546542	-2.05916	4.74969e-141	0.000872553	-0.755114	4.08879e-15	0	-0.415241	1	0.00495181	2.40497	1.62106e-174	0.00101277	0.209755	1	0.0115213	3.22325	0.00184309	0.00598133	2.45137	0.509508	0.0189824	3.96075	2.95222e-45	0.00262203	1.41278	1	0.00278762	1.14856	6.35841e-09	0.00385971	2.55081	1	0.00312794	1.32105	0.108879	92				90				74
ENSG00000180210	F2	0.00064231	-0.54388	0.17456	0.000766366	-0.620236	1.26197e-13	0.000721192	-0.514876	4.33182e-07	0	0.053146	1	0.000620901	-0.650484	0.000121735	0	-0.907879	1	0	-0.48731	1	0	0.33215	1	9.78474e-05	-2.28393	0.0389719	0	-0.120417	1	0.00533283	2.73213	5.49693e-75	0	2.01867	1	0.0206716	4.56543	9.69792e-54
ENSG00000198734	F5	0.000122345	-1.36838	0.0209687	0.000162066	-1.83956	1.42912e-48	0.000138896	-1.59672	1.11131e-21	0	1.50001	1	0.000487484	0.56243	0.00892641	0	0.538981	1	0	0.95955	1	0	1.77901	1	0.00176125	2.4465	2.47583e-05	0	1.32644	1	0.00342392	3.79894	8.04437e-103	0	3.46553	1	0.0145517	5.62507	7.46496e-70
ENSG00000163586	FABP1	0.032666	0.418992	0.0213575	0.0125748	-1.67067	0.00000000000000000000000000000000000000000000000000000000000000000000000000000000000000000000000000000000000000000000000000000000000000000000000000000000000000000000000000000000000000000000000000000000000000000000000000000000000000000000000000008151053594577077	0.0556707	2.07313	0	0	-4.64935	1	0.0119151	-1.12654	5.18624e-32	0.00455746	-2.28819	1	0.00881044	-1.38208	1	0.0035888	-2.37026	1	0.00645793	-1.91921	0.000446106	0.0148582	-0.652507	1	0.00989301	-1.34609	2.55233e-14	0.617553	4.6516	0.0192073	0.00421592	-2.50937	0.000787041			3
ENSG00000189057	FAM111B	0.00223279	-0.199188	0.654043	0.00321201	0.869856	8.40632e-38	0.00140855	-1.089	1.36403e-43	0	-1.3845	1	0.00254518	-0.012495	1	0.00557023	1.24242	1	0.00135545	-0.339449	1	0	-1.10549	1	0.000880626	-1.39794	0.066202	0.00087401	-0.557788	1	0.00224221	-0.193132	0.777331	0	0.58103	1	0.000815984	-1.43641	0.349375		41
ENSG00000138640	FAM13A	0.0092982	0.0535204	0.9759	0.00589214	-1.12964	5.89595e-101	0.0171109	1.51832	3.38699e-163	0	-3.19019	1	0.00564455	-0.723729	5.13753e-13	0	-4.15121	1	0.00609954	-0.408022	1	0.00119627	-1.91111	1	0.00450098	-0.969849	0.128839	0.00174802	-1.77864	1	0.00531768	-0.771731	7.30918e-05	0.0964927	3.47771	0.524565	0.00312794	-1.46434	0.157104			9
ENSG00000108950	FAM20A	0.00116228	1.74267	6.96564e-10	0.000109481	-2.69816	2.47657e-85	0.000283135	-0.533128	0.000708988	0	1.38315	1	0.00108273	1.83762	3.22205e-29	0.000506385	1.42396	1	0.022365	5.9922	4.62764e-16	0.0035888	3.66768	0.380675	0.00332681	3.23859	5.85428e-11	0.00174802	2.79823	1	0.00134836	1.98048	1.70092e-14	0.00385971	4.35052	1	0.00571189	4.02796	3.42547e-16							29
ENSG00000187268	FAM9C	1.52931e-05	2.94349	0.547701	3.44821e-06	-0.338412	0.826527	1.78072e-06	-0.567343	0.819823	0.00197158	9.77547	0.0747281	0	0.102163	1	0	6.86691	1	0	7.28748	1	0	8.10694	1	0	4.49013	1	0	7.65437	1	0	1.75957	1	0	9.79346	1	0	4.96704	1				25
ENSG00000187741	FANCA	0.00327272	0.0274604	1	0.00401803	0.851141	2.2633e-40	0.00195345	-0.919952	8.27427e-35	0	-1.71316	1	0.00256571	-0.35846	0.00351912	0.00557023	0.913143	1	0	-2.25362	1	0.00119627	-0.433945	1	0.000489237	-2.46493	0.00107345	0	-1.88673	1	0.00292397	-0.139476	0.896162	0	0.252362	1	0.00108798	-1.40241	0.333015		32
ENSG00000078098	FAP	0.000504672	0.863537	0.0585817	0.000135342	-1.85162	2.09623e-42	0.000128212	-1.44361	3.21583e-16	0	1.74993	1	0.0012572	2.71078	2.85684e-71	0	0.788906	1	0.000677726	2.21185	1	0	2.02893	1	0.00547945	4.38442	8.64462e-32	0.00786609	4.91981	3.84308e-05	0.000484803	0.803965	0.0975755	0	3.71546	1	0.000135997	-0.108585	1
ENSG00000169710	FASN	0.00894646	-0.396722	0.0940035	0.014198	0.730016	2.15838e-41	0.00814502	-0.677352	4.54417e-27	0.000985792	-2.57218	1	0.00937509	-0.349306	0.000802843	0.0243065	1.0843	1	0.00542181	-0.942292	1	0	-3.29323	1	0.0053816	-1.09942	0.0692301	0.00262203	-1.74562	1	0.00993846	-0.241404	0.484545	0	-1.60671	1	0.00815984	-0.498825	1		29
ENSG00000086570	FAT2	0	2.62156	1	0	-2.66034	0.0698654	3.56144e-06	1.43266	0.426119	0	8.67593	1	0	0.95016	1	0	7.71491	1	0	8.13547	1	0	8.95493	1	0	5.33812	1	0	8.50237	1	0	2.60757	1	0.00385971	11.9634	0.252532	0	5.81504	1
ENSG00000077942	FBLN1	0.000336448	-0.250622	0.776311	0.000139653	-2.44501	2.13485e-89	0.000149581	-1.76528	3.23315e-29	0	1.24297	1	0.00216032	3.20202	3.09783e-138	0	0.281946	1	0	0.702514	1	0	1.52197	1	0.0109589	4.92564	6.65117e-62	0.00437005	3.66274	0.0596345	0.000772654	0.962824	0.00315481	0	3.2085	1	0.000271995	-0.0296137	1									44
ENSG00000163520	FBLN2	0.00151402	1.17055	1.08007e-06	0.000219824	-2.5804	4.17397e-145	0.00029738	-1.51821	7.60191e-35	0	0.480189	1	0.00344318	3.02959	1.77096e-172	0	-0.480836	1	0	-0.0602676	1	0	0.759192	1	0.0180039	4.86725	1.23032e-78	0.00961411	3.90245	0.00109903	0.00101506	0.566779	0.10471	0	2.44571	1	0.000407992	-0.377746	1					96				25
ENSG00000140092	FBLN5	0.000321155	0.844503	0.159563	6.03437e-05	-2.54622	6.2655e-49	8.36939e-05	-1.43771	2.44198e-11	0	2.36123	1	0.000923654	3.00375	2.06866e-64	0	1.40021	1	0	1.82078	1	0	2.64024	1	0.00479452	4.85682	1.70888e-34	0.00786609	5.5426	1.8908e-06	0.000287852	0.68537	0.417056	0	4.32676	1	0.000135997	0.503973	1
ENSG00000166147	FBN1	0.00440441	1.05806	4.97621e-09	0.000643092	-2.69016	0.000000000000000000000000000000000000000000000000000000000000000000000000000000000000000000000000000000000000000000000000000000000000000000000000000000000000000000000000000000000000000000000000000000000000000000000000000000000000000000000000000000000000000000000000000000000000000000000000000008338994026164193	0.000714069	-1.93797	1.81341e-98	0	-1.15664	1	0.0116894	3.27082	0	0	-2.11767	1	0.00135545	-0.111504	1	0	-0.87764	1	0.0451076	4.5111	4.10229e-87	0.0760388	5.15702	1.99967e-16	0.00398447	0.905112	9.22918e-07	0	0.808882	1	0.00285594	0.448559	0.93452					17				21
ENSG00000143226	FCGR2A	0.00279864	1.29275	1.9204e-10	0.000465509	-2.19114	1.13447e-146	0.0012928	0.150566	0.154706	0	-0.286388	1	0.00409487	2.18622	1.21881e-96	0	-1.24741	1	0.0365972	4.9861	9.67766e-15	0	-0.00738409	1	0.00459883	1.98821	6.22923e-06	0.00087401	0.540628	1	0.00199981	0.778985	0.00124127	0	1.67914	1	0.000815984	-0.336448	1							38
ENSG00000072694	FCGR2B	0.0015446	1.63578	6.16927e-11	0.00012586	-3.05313	1.17426e-134	0.000804886	0.891889	1.73556e-14	0	0.880215	1	0.00162666	1.95198	1.3983e-43	0	-0.0808099	1	0.0271091	5.75021	8.66299e-17	0	1.15922	1	0.00195695	1.96093	0.00134716	0.00174802	2.29421	1	0.000348452	-0.573004	0.390489	0	2.84574	1	0.000135997	-0.979376	0.991378	98						26
ENSG00000203747	FCGR3A	0.00270688	0.50372	0.0393499	0.000841364	-1.9874	2.45284e-234	0.00205317	0.109729	0.180763	0	-0.982282	1	0.00703517	2.31207	4.58594e-170	0	-1.94331	1	0.0352418	4.22387	1.3972e-10	0	-0.703278	1	0.00430528	1.18756	0.0116462	0.00087401	-0.155487	1	0.00366632	0.963285	9.05372e-08	0	0.983244	1	0.00258395	0.485557	0.924183					99		72
ENSG00000079459	FDFT1	0.0053067	-0.415474	0.0921611	0.00855243	0.737104	2.90434e-37	0.00521929	-0.563648	4.81384e-17	0.000985792	-1.83859	1	0.00504931	-0.520017	1.48763e-06	0.0106341	0.661794	1	0.00135545	-1.79398	1	0	-2.55968	1	0.00107632	-2.59045	5.6371e-05	0.00262203	-1.01195	1	0.00522678	-0.437988	0.0689697	0	-0.87316	1	0.00394392	-0.789822	0.74905		45
ENSG00000171560	FGA	7.64655e-05	-4.77018	1.29244e-31	0.000462061	-3.40759	0	0.000491479	-2.67247	1.24157e-160	0	-1.30221	1	0.00151377	-0.731563	4.04108e-08	0	-2.26323	1	0	-1.84266	1	0	-1.0232	1	0.000978474	-1.17772	0.17052	0	-1.47577	1	0.0386024	4.96039	0	0	0.663317	1	0.183868	6.68912	0.000000000000000000000000000000000000000000000000000000000000000000000000000000000000000000000000000000000000000000000000000000000000000000000000000000000000000000000000000000000000000000000000000000000000000000000000000000000000000000000000000000000010251272159164902
ENSG00000171564	FGB	0.000275276	-4.0081	1.71605e-41	0.000939638	-3.27194	0	0.000849404	-2.79383	0.00000000000000000000000000000000000000000000000000000000000000000000000000000000000000000000000000000000000000000000000000000000000000000000000000000000000000000000000000000000000000000000000000000000000000000000000000000000000000000000000000007025824365678939	0	-2.20442	1	0.00298648	-0.65088	5.09489e-09	0	-3.16544	1	0	-2.74488	1	0	-1.92542	1	0.000978474	-2.08126	0.00201406	0	-2.37798	1	0.0711297	4.91909	0	0	-0.238893	1	0.341353	6.6755	0
ENSG00000146192	FGD2	0.0011164	1.84688	4.15806e-10	0.00013017	-2.20683	3.07033e-55	0.000274231	-0.399743	0.0196004	0	1.53433	1	0.00108786	2.05843	1.14644e-33	0.000506385	1.57535	1	0.0142323	5.49687	1.38339e-09	0	1.81334	1	0.00391389	3.63822	6.13693e-14	0.00087401	2.36282	1	0.000712054	1.15032	0.00178349	0	3.49986	1	0.000407992	0.679587	1							88
ENSG00000171557	FGG	9.17586e-05	-5.20662	1.04896e-45	0.000715504	-3.43939	0	0.000614349	-3.02734	0.00000000000000000000000000000000000000000000000000000000000000000000000000000000000000000000000000000000000000000000000000000000000000000000000000000000000000000000000000000000000000000000000000000000000000000000000000000000000000000000000000000000016783136277113046	0	-1.96069	1	0.00257084	-0.621135	7.49743e-08	0	-2.92172	1	0	-2.50115	1	0	-1.68169	1	0.000880626	-1.97494	0.00538772	0	-2.13426	1	0.0608731	4.95741	0	0	0.00483079	1	0.30069	6.75901	0
ENSG00000104760	FGL1	4.58793e-05	-1.86386	0.0166136	3.96545e-05	-3.4456	1.07195e-81	2.84915e-05	-3.24475	4.22599e-35	0	2.18087	1	0.00014368	-0.594445	0.0733065	0	1.21985	1	0	1.64042	1	0	2.45988	1	0	-1.15693	0.59309	0	2.00731	1	0.00354512	5.04446	1.57774e-160	0	4.1464	1	0.0163197	6.68514	4.97279e-104
ENSG00000102755	FLT1	0.00128462	0.354998	0.332542	0.000400855	-2.17467	4.27209e-144	0.000393539	-1.67077	5.26537e-53	0	-0.0581022	1	0.00520325	3.13652	0.00000000000000000000000000000000000000000000000000000000000000000000000000000000000000000000000000000000000000000000000000000000000000000000000000000000000000000000000000000000000000000000000000000000000000000000000000000000000000000000000000000000000000000000000000006244011348487304	0	-1.01913	1	0	-0.598558	1	0	0.220901	1	0.01409	3.88504	6.04446e-43	0.00437005	2.35669	0.593106	0.00260582	1.4297	1.97248e-14	0	1.90742	1	0.00285594	1.55474	0.0279079									82
ENSG00000184922	FMNL1	0.00235514	1.62063	2.52525e-14	0.000336201	-2.08823	2.48699e-104	0.00074256	-0.190901	0.120942	0	0.262302	1	0.00271452	2.12226	1.79782e-71	0	-0.698723	1	0.0243981	4.96209	7.80652e-12	0.0035888	2.54385	0.696329	0.00753425	3.27657	6.66377e-19	0.00174802	1.6754	1	0.00130291	0.711552	0.0184128	0	2.22783	1	0.000543989	-0.273272	1	56						59
ENSG00000115414	FN1	0.0677025	1.05884	1.44677e-15	0.0130817	-2.187	0	0.0192158	-1.01907	1.36915e-67	0	-5.09372	1	0.126787	2.40326	0.0000000000000000000000000000000000000000000000000000000000000000000000000000000000000000000000000000000000000000000000000000000000000000000000000000000000000000000000000000000000000000000000000000000000000000000000000000000000000000000000000000000000000000000000000000000000000000058730498959599976	0.00557023	-2.46956	1	0.071839	1.10948	0.789786	0.00239253	-3.22971	1	0.490313	3.96707	1.73027e-86	0.675609	4.34496	2.87685e-13	0.095082	1.58964	1.27872e-41	0.00385971	-2.12818	1	0.294434	3.17164	2.7057e-31	47								22
ENSG00000115226	FNDC4	3.05862e-05	-1.79347	0.0508633	5.68955e-05	-2.27232	4.16368e-34	6.05445e-05	-1.60799	4.61341e-11	0	2.66694	1	0.000292491	1.08022	4.85768e-05	0	1.70592	1	0	2.12648	1	0	2.94594	1	0.000684932	2.36084	0.0133939	0	2.49338	1	0.00168166	4.01575	1.68423e-64	0	4.63247	1	0.00571189	5.43395	2.12674e-34
ENSG00000183090	FREM3	0	3.94349	1	0	-1.33841	0.54295	0	0.432657	1	0.000985792	11.9979	0.0881254	0	2.27209	1	0	9.03683	1	0	9.4574	1	0	10.2769	1	0	6.66005	1	0	9.8243	1	0	3.9295	1	0	11.9634	1	0	7.13697	1				43
ENSG00000139926	FRMD6	0.000489379	0.648037	0.206907	9.48259e-05	-2.69881	1.02659e-84	0.000146019	-1.41631	3.21764e-17	0	1.58847	1	0.00116996	2.29111	8.71935e-52	0	0.627442	1	0	1.04801	1	0	1.86747	1	0.00362035	3.5793	1.05209e-16	0.00611807	4.42983	0.00159399	0.00212101	2.99223	7.17654e-49	0	3.55399	1	0.0051679	4.09594	1.96671e-19
ENSG00000134363	FST	6.11724e-05	-1.79257	0.0702597	7.15504e-05	-2.77264	2.12302e-45	0.000131773	-1.19339	3.12675e-07	0	1.92908	1	0.000225782	-0.181503	0.789798	0	0.968055	1	0.000677726	2.39131	1	0	2.20808	1	0.000293542	0.599354	0.909788	0	1.75552	1	0.00380267	4.7469	3.44453e-72	0	3.89461	1	0.00951981	5.41944	1.7476e-20
ENSG00000163430	FSTL1	0.00692777	0.784021	3.53515e-06	0.00154739	-2.25299	0	0.00194099	-1.34396	1.11865e-95	0	-2.06655	1	0.0210593	3.15178	0	0	-3.02757	1	0.00203318	-0.606499	1	0	-1.78754	1	0.0488258	3.64802	2.48662e-54	0.0725428	4.16625	1.77328e-09	0.00698419	0.796649	9.36212e-07	0	-0.101022	1	0.00707186	0.809267	0.347073					18				56
ENSG00000160282	FTCD	0	-2.64147	0.0593005	1.29308e-05	-3.80602	1.11613e-41	7.12288e-06	-3.8	1.61035e-18	0	3.4129	1	3.07885e-05	-1.45972	0.00832421	0	2.45187	1	0	2.87244	1	0	3.6919	1	0	0.0750878	1	0	3.23933	1	0.00142411	4.88464	1.18897e-72	0	5.37842	1	0.00965581	7.38803	3.64416e-83
ENSG00000196968	FUT11	0.0015599	0.475175	0.145664	0.000692229	-1.31216	1.34149e-56	0.00192674	1.16918	9.28665e-48	0.000985792	0.780506	1	0.00144193	0.374779	0.0139939	0	-1.18112	1	0.00406636	2.05044	0.560672	0.00239253	1.64508	1	0.00156556	0.539279	0.526872	0.00087401	0.606943	1	0.000984756	-0.204152	0.864986	0.00385971	2.74603	1	0.00149597	0.51065	0.96736			89
ENSG00000137731	FXYD2	0	-3.99902	4.59846e-05	4.65509e-05	-3.33184	7.9766e-85	6.23252e-05	-2.23347	5.84995e-25	0	2.05534	1	0.000236045	0.0257772	1	0	1.09432	1	0	1.51489	1	0	2.33435	1	0	-1.28246	0.44948	0	1.88178	1	0.00402992	5.17001	8.81218e-183	0	4.02087	1	0.0118318	5.93462	1.42959e-67
ENSG00000089356	FXYD3	0.0452981	0.0457196	1	0.027553	-1.23077	6.46831e-138	0.0901881	1.75008	0.0000000000000000000000000000000000000000000000000000000000000000000000000000000000000000000000000000000000000000000000000000000000000000000000000000000000000000000000000000000000000000000000000000000000000000000000000000000000000000000000000000000000003328164248800976	0	-5.48034	1	0.0211825	-1.12778	8.75968e-33	0.00962131	-2.11914	1	0.0121991	-1.77259	1	0.00478506	-2.87935	1	0.00714286	-2.60754	1.30854e-06	0.0174802	-1.26127	1	0.0163166	-1.45744	1.07518e-17	0.710186	4.01947	0.162748	0.00462391	-3.21141	7.75679e-06
ENSG00000123689	G0S2	0.00455734	1.47924	1.68468e-16	0.000679298	-2.17089	1.00552e-170	0.00146731	-0.316845	0.000631094	0.01873	3.51445	0.0339694	0.00404355	1.43962	1.12459e-41	0.00708939	2.13637	1	0.0548958	5.03482	1.06862e-16	0.0119627	2.92733	0.223614	0.00616438	1.87256	8.64785e-06	0.00786609	2.33686	0.380964	0.0081962	2.43374	5.85524e-61	0.00385971	2.15081	1	0.0209436	3.66322	1.80483e-26	41			23			27
ENSG00000204681	GABBR1	0.00166695	2.31334	2.85708e-23	0.000174997	-1.8632	1.10707e-50	0.00017273	-1.38935	4.36586e-18	0.000985792	2.37398	1	0.00109299	1.84113	4.21893e-32	0.000506385	1.41295	1	0.000677726	1.83352	1	0.0143552	5.37368	0.000282846	0.00733855	4.42618	2.37356e-35	0.0087401	4.6764	0.000146618	0.000742354	1.04002	0.00221529	0	3.33767	1	0.00108798	1.69587	0.205104	19							2
ENSG00000151834	GABRA2	0.000550551	0.0457289	1	0.000302581	-1.50103	1.862e-34	0.00123404	2.07055	5.9177e-63	0	0.844306	1	0.000184731	-1.62568	2.91844e-09	0	-0.116719	1	0	0.30385	1	0	1.12331	1	0.000195695	-0.906004	0.711985	0.00087401	1.67201	1	0.000106051	-2.21516	0.000112415	0.0115791	4.81364	0.963161	0	-2.01658	0.7247			61
ENSG00000144278	GALNT13	0	3.35853	1	0	-1.92337	0.285731	0	-0.152306	1	0.00197158	12.5828	0.00885797	0	1.68713	1	0	8.45187	1	0	8.87244	1	0	9.6919	1	0	6.07509	1	0	9.23933	1	0	3.34453	1	0	11.3784	1	0	6.55201	1				14
ENSG00000136542	GALNT5	0.0022175	-0.572747	0.029014	0.00318012	-0.104637	0.146116	0.00396923	0.388694	6.68384e-08	0	-1.73918	1	0.00274017	-0.284049	0.0277531	0.00354469	0.301277	1	0.000677726	-1.27942	1	0	-1.46017	1	0.000880626	-1.75315	0.0177579	0.00262203	0.0878934	1	0.00280277	-0.228747	0.642833	0.0385971	3.68789	0.620758	0.00122398	-1.27624	0.424808
ENSG00000130005	GAMT	1.52931e-05	-2.49114	0.0088428	4.05165e-05	-2.98227	5.1771e-54	6.23252e-05	-1.68282	1.43216e-12	0	2.55907	1	0.000425907	1.62001	5.67609e-13	0	1.59804	1	0	2.01861	1	0	2.83807	1	0.000684932	2.25066	0.0185662	0	2.3855	1	0.00168166	3.85421	8.61077e-61	0	4.52459	1	0.00802384	5.87393	1.63675e-50
ENSG00000171766	GATM	0.00214103	-0.0384896	1	0.00154394	-0.984842	3.3465e-49	0.0035561	1.05326	1.2692e-48	0.000985792	-0.167991	1	0.00182678	-0.29798	0.043818	0.00101277	-0.543739	1	0.00271091	0.614423	1	0.00119627	0.111013	1	0.000782779	-1.33367	0.120765	0.00087401	-0.341554	1	0.00299972	0.463489	0.0709532	0.027018	3.79942	0.774466	0.00951981	2.14269	2.41793e-06			87
ENSG00000114480	GBE1	0.00247748	-0.379541	0.202444	0.00254564	-0.676464	7.30506e-27	0.00500204	0.967914	1.8397e-46	0	-1.70929	1	0.00262215	-0.320369	0.0105141	0	-2.67031	1	0.00338863	0.3363	1	0	-1.43028	1	0.00176125	-0.795277	0.328503	0	-1.88285	1	0.00292397	-0.135483	0.905406	0.0154388	2.57903	1	0.00217596	-0.479257	1			94
ENSG00000145321	GC	0	-5.6703	6.47986e-14	0.000118963	-3.70026	4.75169e-204	8.54746e-05	-3.52154	2.17814e-92	0	0.384069	1	0.000333542	-1.23619	1.07013e-08	0	-0.576956	1	0	-0.156388	1	0	0.663072	1	0	-2.95374	0.0527742	0	0.210506	1	0.0116807	4.88533	0.0000000000000000000000000000000000000000000000000000000000000000000000000000000000000000000000000000000000000000000000000000000000000000000000000000000000000000000000000000000000000000000000000000000000000000000000000000000000000000000000000000045249129034916997	0	2.34959	1	0.0737105	7.22037	1.27662e-203
ENSG00000084734	GCKR	1.52931e-05	-1.13332	0.430012	2.24134e-05	-2.36488	1.42615e-16	3.56144e-06	-4.04847	2.82827e-14	0	3.9104	1	4.61827e-05	-0.394668	0.586048	0	2.94937	1	0	3.36994	1	0	4.1894	1	0	0.572587	1	0	3.73683	1	0.000939305	4.69732	8.83032e-48	0	5.87592	1	0.00462391	6.59383	3.59334e-39
ENSG00000119125	GDA	0.000412913	0.227286	0.849445	0.000237065	-1.16063	3.05527e-22	0.000381074	0.0801871	0.694172	0	1.42232	1	0.000307885	-0.254555	0.382373	0	0.461294	1	0	0.881863	1	0	1.70132	1	9.78474e-05	-0.913597	0.608849	0	1.24876	1	0.00183316	2.5338	5.13247e-33	0	3.38784	1	0.00802384	4.58443	3.3105e-32
ENSG00000164949	GEM	0.00261512	0.732227	0.000735738	0.000758607	-1.82979	2.81107e-140	0.00115569	-0.62606	3.56278e-13	0	-0.715099	1	0.00670162	2.62202	2.13962e-217	0	-1.67612	1	0.000677726	-0.255125	1	0	-0.436095	1	0.0148728	3.27133	8.96503e-30	0.0157322	3.36702	0.00176897	0.00246946	0.6459	0.00342515	0	1.25043	1	0.00149597	0.0137086	1					52
ENSG00000099998	GGT5	0.00102464	0.380801	0.356078	0.000304305	-2.23822	1.81069e-128	0.000315188	-1.63947	1.76226e-43	0	0.288774	1	0.00430526	3.2807	3.85289e-227	0	-0.672251	1	0.000677726	0.74918	1	0	0.567778	1	0.00968689	3.68277	6.08935e-32	0.00611807	3.12126	0.0770389	0.00181801	1.24659	5.58331e-09	0	2.2543	1	0.00122398	0.757589	0.817011					50
ENSG00000101003	GINS1	0.00270688	-0.213542	0.587252	0.00388959	0.824179	2.09686e-37	0.00183592	-0.980545	1.35295e-38	0	-1.67457	1	0.00281715	-0.170312	0.232831	0.00911493	1.61632	1	0	-2.21502	1	0	-1.39556	1	0.00107632	-1.42498	0.0513074	0.00174802	-0.262725	1	0.00309062	-0.0176453	1	0	0.290958	1	0.00122398	-1.21154	0.479758		42
ENSG00000131153	GINS2	0.00185046	-0.311265	0.373657	0.00288357	0.88398	1.58593e-35	0.00110405	-1.31091	4.30245e-57	0	-1.22463	1	0.002499	0.135391	0.366871	0.00455746	1.13899	1	0.000677726	-0.764789	1	0	-0.945631	1	0.000684932	-1.56033	0.0480549	0	-1.3982	1	0.00257551	0.177111	0.756395	0	0.74089	1	0.00135997	-0.623072	0.976531		48
ENSG00000152661	GJA1	0.000305862	-0.536095	0.34601	0.000174997	-2.22441	1.69961e-83	8.54746e-05	-2.78077	1.83566e-57	0	1.09548	1	0.00259136	3.4349	9.54221e-175	0	0.134458	1	0	0.555027	1	0	1.37449	1	0.00450098	3.38333	1.87319e-17	0.00087401	1.92343	1	0.00171196	2.04129	1.97546e-21	0	3.06101	1	0.00258395	2.58545	3.48215e-05					89
ENSG00000121634	GJA8	0	3.94349	1	0	-1.33841	0.54295	0	0.432657	1	0.000985792	11.9979	0.0881254	0	2.27209	1	0	9.03683	1	0	9.4574	1	0	10.2769	1	0	6.66005	1	0	9.8243	1	0	3.9295	1	0	11.9634	1	0	7.13697	1				31
ENSG00000074047	GLI2	0.000214103	0.822477	0.329934	4.56888e-05	-2.37794	1.03882e-31	6.41059e-05	-1.25876	6.7621e-07	0	2.89457	1	0.000626032	2.95721	4.23443e-45	0	1.93355	1	0	2.35411	1	0	3.17357	1	0.00234834	4.33236	1.57318e-16	0.00699208	5.93352	1.2069e-06	0.000227251	0.907128	0.244779	0	4.8601	1	0.000135997	1.03894	1
ENSG00000151948	GLT1D1	4.58793e-05	1.9893	0.328131	5.17232e-06	-2.33841	6.22951e-05	7.12288e-06	-1.15231	0.150773	0.00197158	7.58282	0.0916644	3.07885e-05	1.27209	0.265322	0.000506385	5.99244	1	0	5.36994	1	0	6.1894	1	0	2.57259	1	0	5.73683	1	9.09005e-05	2.9295	0.0106375	0	7.87592	1	0.000679987	5.86395	7.10602e-05				95
ENSG00000060558	GNA15	0.000810534	1.19059	0.000187696	0.000132756	-2.35461	1.17327e-77	0.000455864	0.402108	0.00370887	0	1.38868	1	0.00123667	2.11414	1.98918e-47	0	0.427654	1	0.0121991	5.12979	2.85113e-10	0	1.66768	1	0.00234834	2.73976	8.0743e-08	0	1.21512	1	0.000439353	0.281798	0.858515	0	3.3542	1	0.000135997	-0.470362	1							77
ENSG00000167110	GOLGA2	0.00518436	0.689325	0.000587647	0.00271202	-0.564533	6.67605e-21	0.0040636	0.439307	9.47903e-11	0.023659	2.90976	0.0881254	0.00342778	0.0694702	0.703723	0.00607662	1.00277	1	0.00677726	1.18191	1	0.00957012	1.71144	0.746456	0.00880626	1.44995	0.000413241	0.00961411	1.67455	0.87128	0.00301487	-0.121005	0.968974	0.00385971	1.22656	1	0.00312794	-0.0102371	1				26
ENSG00000135052	GOLM1	0.00966523	0.156549	0.595598	0.00728694	-0.529905	5.9387e-23	0.0126894	0.809014	2.00222e-44	0	-3.1464	1	0.00627572	-0.513893	3.71633e-07	0.0111405	0.417889	1	0.00203318	-1.68662	1	0.00119627	-1.86732	1	0.00499022	-0.779701	0.251996	0.00524406	-0.512132	1	0.00689329	-0.345158	0.197922	0.100352	3.57608	0.467851	0.0104718	0.284258	0.99712
ENSG00000143167	GPA33	0.00753949	-0.369501	0.146924	0.00899122	-0.23374	4.04606e-05	0.012985	0.616708	8.74815e-25	0.000985792	-2.2992	1	0.00673754	-0.567988	3.18641e-08	0.00455746	-0.937725	1	0.00135545	-2.25462	1	0	-3.02027	1	0.00264188	-1.82779	0.00252231	0.00174802	-1.88773	1	0.00728719	-0.419856	0.0809689	0.111932	3.57522	0.467851	0.00326394	-1.51459	0.148364
ENSG00000136235	GPNMB	0.0166083	0.925603	1.32107e-10	0.00279478	-2.5909	0	0.0119718	0.600384	3.56124e-26	0	-3.19251	1	0.030927	2.20065	1.01775e-210	0	-4.15353	1	0.257536	4.87031	1.31857e-23	0	-2.9135	1	0.0254403	1.5178	5.57941e-06	0.00349604	-1.04383	1	0.0135139	0.61218	0.000166681	0.00385971	-0.226904	1	0.00693586	-0.349016	1					56		8
ENSG00000188373	GPR15LG	0.00255395	0.11755	0.852389	0.00203789	-0.457217	7.19759e-11	0.0036576	0.946728	3.1109e-37	0	-1.2701	1	0.00129312	-0.937211	3.37134e-11	0.00202554	0.0919747	1	0.000677726	-0.810263	1	0	-0.991095	1	0.000684932	-1.60586	0.0747338	0	-1.44366	1	0.000939305	-1.34293	9.1795e-07	0.0540359	4.60642	0.20245	0.000407992	-2.13011	0.179083
ENSG00000013588	GPRC5A	0.00432795	0.124933	0.761636	0.00309305	-0.730251	8.79653e-36	0.00627348	0.994672	1.37193e-56	0	-2.02052	1	0.0032841	-0.306295	0.0109087	0.000506385	-1.98137	1	0.00338863	0.0248599	1	0.00119627	-0.741339	1	0.00322896	-0.265111	0.971459	0.00174802	-0.608768	1	0.00306032	-0.387983	0.179276	0.0385971	3.40618	0.80352	0.000679987	-2.29557	0.0257346			70
ENSG00000106070	GRB10	0.00174341	-0.340622	0.322367	0.00182583	-0.563623	8.33345e-17	0.00294175	0.600456	8.71528e-16	0	-1.16799	1	0.00228861	0.0576713	0.790883	0.00202554	0.194169	1	0	-1.70845	1	0.00119627	0.111327	1	0.00273973	0.361	0.640742	0.00174802	0.244037	1	0.00290882	0.417682	0.104355	0.0308777	3.96997	0.513497	0.00380792	0.837918	0.439747
ENSG00000166923	GREM1	0.00084112	1.06961	0.000970497	0.00012586	-2.65049	3.91579e-101	0.00022259	-1.14273	5.58703e-15	0	1.22307	1	0.0020423	3.01147	1.52387e-119	0	0.262046	1	0	0.682615	1	0	1.50207	1	0.00763209	4.32359	7.3959e-38	0.00611807	4.06108	0.00595465	0.000802955	0.999635	0.00191297	0	3.1886	1	0.000951981	1.37376	0.419419									97
ENSG00000198822	GRM3	0	3.94349	1	0	-1.33841	0.54295	0	0.432657	1	0.000985792	11.9979	0.0881254	0	2.27209	1	0	9.03683	1	0	9.4574	1	0	10.2769	1	0	6.66005	1	0	9.8243	1	0	3.9295	1	0	11.9634	1	0	7.13697	1				49
ENSG00000105928	GSDME	0.0004435	0.870244	0.132535	8.36192e-05	-2.49519	4.38265e-50	0.000300942	0.330295	0.0903985	0	1.93716	1	0.0008005	2.00447	1.72806e-23	0	0.976137	1	0.0135545	5.84409	3.71912e-09	0	2.21617	1	0.000293542	0.607482	0.888686	0.00174802	3.35398	0.909393	0.000727204	1.61939	9.4202e-06	0	3.90269	1	0.000951981	2.09531	0.17124							95
ENSG00000214978	GSG1L2	0	3.94349	1	0	-1.33841	0.54295	0	0.432657	1	0.000985792	11.9979	0.0881254	0	2.27209	1	0	9.03683	1	0	9.4574	1	0	10.2769	1	0	6.66005	1	0	9.8243	1	0	3.9295	1	0	11.9634	1	0	7.13697	1				76
ENSG00000164116	GUCY1A1	0.000871706	1.04159	0.000952261	0.000166376	-2.25223	1.24072e-81	0.000176291	-1.61174	1.34617e-26	0	1.14611	1	0.00217059	3.03134	1.01837e-124	0.000506385	1.18665	1	0	0.605653	1	0	1.42511	1	0.00430528	3.37054	2.22478e-16	0.0104881	4.69185	1.57544e-05	0.00113626	1.4478	2.03109e-08	0	3.11163	1	0.00231195	2.48193	0.000232707
ENSG00000187837	H1-2	0.0270841	-0.169909	0.587252	0.0356519	0.588407	2.18382e-30	0.0201453	-0.762159	1.75019e-37	0.00394317	-2.62575	1	0.031122	0.0387546	0.826067	0.0714003	1.24418	1	0.0155877	-0.902737	1	0.0035888	-2.6687	1	0.0184932	-0.711394	0.274527	0.0209762	-0.476926	1	0.0302396	-0.00614767	1	0.00385971	-1.98222	1	0.0160477	-0.911141	0.557425		78
ENSG00000124575	H1-3	0.00902292	-0.0036783	1	0.0106998	0.615043	4.26361e-29	0.00533504	-0.968049	1.61675e-51	0.000985792	-2.2022	1	0.010268	0.201339	0.0646792	0.0182299	1.04892	1	0.00745499	-0.156925	1	0.00239253	-1.33815	1	0.00812133	-0.141389	1	0.00699208	-0.205299	1	0.00915065	0.0172106	1	0.00385971	-0.236672	1	0.0051679	-0.774847	0.761264		90
ENSG00000184357	H1-5	0.038141	-0.0654064	0.971346	0.0489258	0.783804	7.03184e-54	0.0210285	-1.15554	2.26213e-83	0	-5.33997	1	0.0432681	0.130981	0.2317	0.100771	1.34633	1	0.022365	-0.792391	1	0.00119627	-4.06095	1	0.0130137	-1.60937	0.0027258	0.0244723	-0.655067	1	0.0397993	-0.00208683	1	0.00385971	-2.37443	1	0.0252955	-0.650725	0.8453		11
ENSG00000275713	H2BC9	0.00393032	-0.486928	0.0461645	0.00652833	0.652852	9.65215e-28	0.00389978	-0.63629	5.09599e-20	0	-2.47674	1	0.00486458	-0.18679	0.151733	0.00708939	0.470906	1	0.00203318	-1.01681	1	0	-2.19773	1	0.000978474	-2.35384	0.000381956	0.00349604	-0.327863	1	0.00518133	-0.0790222	1	0	-0.51121	1	0.00258395	-1.01329	0.55231		99
ENSG00000197061	H4C3	0.00380798	-0.615877	0.00625899	0.00698436	0.703314	2.33228e-32	0.0037965	-0.782762	9.01061e-30	0	-2.55745	1	0.005701	-0.0245805	0.973759	0.0106341	0.943476	1	0.000677726	-2.09779	1	0	-2.27845	1	0.00146771	-1.89346	0.00312781	0.00087401	-1.73089	1	0.00539343	-0.102723	0.97551	0	-0.591925	1	0.00326394	-0.771605	0.800977		58
ENSG00000148702	HABP2	0	-5.78358	4.85263e-17	0.000167238	-3.28279	2.06594e-227	0.000160265	-2.70791	9.05358e-88	0	0.270789	1	0.00047209	-0.835312	3.67879e-06	0	-0.690236	1	0	-0.269668	1	0	0.549792	1	0.000195695	-1.48035	0.171823	0	0.0972257	1	0.0135745	5.09641	0	0	2.23631	1	0.0564389	6.51548	9.09962e-201
ENSG00000164107	HAND2	0.000229396	2.60364	0.000161906	1.20687e-05	-2.78907	7.92138e-14	1.42458e-05	-1.85685	0.000129321	0.000985792	5.428	1	0.000174468	2.44717	2.32545e-09	0.000506385	4.46698	1	0	3.87244	1	0.00598133	7.35403	0.00910712	0.000880626	4.53903	7.26886e-06	0.00174802	5.85467	0.148173	7.57504e-05	1.00666	0.69541	0	6.37842	1	0.000135997	2.56711	0.8826								8
ENSG00000135077	HAVCR2	0.00152931	1.45069	3.9163e-09	0.00022672	-2.2218	7.9388e-94	0.000760368	0.512345	9.59174e-06	0	0.725228	1	0.00175494	1.88841	1.93748e-45	0	-0.235797	1	0.0176209	4.97031	2.41871e-10	0.00119627	2.0054	1	0.00117417	1.10192	0.167239	0.00087401	1.55283	1	0.000893855	0.634263	0.0956043	0	2.69075	1	0.000271995	-0.548365	1							75
ENSG00000180353	HCLS1	0.00330331	1.6457	4.44504e-18	0.000421544	-2.26364	6.72659e-148	0.000804886	-0.63424	4.37243e-10	0	-0.200587	1	0.00433091	2.43839	5.47064e-120	0.00101277	0.424579	1	0.0277868	4.67667	4.65035e-11	0.0035888	2.08026	0.908412	0.014775	3.80535	6.08438e-36	0.00437005	2.21389	0.780172	0.00210586	0.948296	2.88288e-05	0	1.76494	1	0.000679987	-0.473442	1	37						66
ENSG00000138411	HECW2	0.000550551	1.2075	0.00193304	7.49987e-05	-2.66688	3.47091e-67	4.98602e-05	-2.67803	4.5327e-33	0	1.95073	1	0.00137522	3.31564	1.03035e-102	0	0.989709	1	0	1.41028	1	0	2.22974	1	0.00626223	4.82133	2.83856e-41	0.00087401	2.7799	1	0.000636304	1.42798	2.23089e-05	0	3.91626	1	0.000271995	0.680271	1									87
ENSG00000119969	HELLS	0.00623958	-0.0843458	0.951148	0.00840157	0.944744	1.7671e-61	0.00344747	-1.17607	1.72448e-68	0	-2.74939	1	0.00599862	-0.154693	0.226973	0.0106341	0.751221	1	0.00203318	-1.28953	1	0	-2.47039	1	0.00342466	-0.913597	0.17155	0	-2.92295	1	0.00583278	-0.184327	0.715731	0	-0.783865	1	0.00339993	-0.907216	0.646748		7
ENSG00000114315	HES1	0.0122192	-0.293383	0.264582	0.0183471	0.797682	1.64643e-50	0.00921523	-0.884358	6.76669e-46	0.000985792	-2.92054	1	0.0127567	-0.245433	0.0226355	0.0283576	0.95389	1	0.00203318	-2.4609	1	0.0035888	-1.64144	1	0.00577299	-1.34875	0.0211438	0.00961411	-0.508674	1	0.0137108	-0.12279	0.875241	0	-1.95506	1	0.0140077	-0.0762299	1		15
ENSG00000144485	HES6	0.016226	0.191677	0.481939	0.0175868	0.79919	1.74429e-51	0.00872553	-0.905022	1.129e-48	0.00295738	-1.85891	1	0.0116688	-0.318149	0.00192696	0.0313959	1.16022	1	0.00474408	-1.39917	1	0.00837386	-0.57971	1	0.00322896	-2.10779	0.000231267	0.00611807	-1.03228	1	0.0123473	-0.214812	0.573324	0	-1.89353	1	0.0051679	-1.43269	0.150196		14
ENSG00000164161	HHIP	0.00171283	1.21678	7.87745e-08	0.000263788	-2.42283	1.28924e-141	0.000503944	-0.789373	9.06329e-13	0	0.346806	1	0.00369975	2.97515	1.13189e-176	0	-0.614219	1	0	-0.19365	1	0	0.62581	1	0.00684932	3.22296	2.52157e-20	0.00961411	3.76811	0.00180025	0.00140896	0.918983	0.000198317	0	2.31233	1	0.000543989	-0.188563	1					87
ENSG00000135245	HILPDA	0.00539846	0.11189	0.785952	0.00381717	-0.777596	4.62654e-44	0.00774613	0.949221	4.74403e-56	0.00197158	-0.765769	1	0.00461314	-0.132997	0.337333	0.00202554	-0.989552	1	0.00609954	0.431708	1	0.00119627	-1.07187	1	0.00675147	0.45004	0.395465	0.00699208	0.646461	1	0.00369662	-0.448591	0.0767368	0.0540359	3.52334	0.620758	0.00367193	-0.400805	1			72
ENSG00000159399	HK2	0.00994051	0.204534	0.428784	0.00678608	-0.706611	1.04618e-40	0.0126734	0.815624	8.11478e-46	0	-3.14057	1	0.008903	0.0411436	0.82844	0.00303831	-1.29376	1	0.0501518	2.55372	0.00226561	0	-2.86157	1	0.00547945	-0.641005	0.387965	0.00087401	-2.31406	1	0.00665089	-0.392022	0.112987	0.00771942	0.410074	1	0.00285594	-1.54035	0.126802			96
ENSG00000160883	HK3	0.00175871	1.82419	1.19425e-14	0.000182755	-2.43501	5.74875e-98	0.00071585	0.593437	7.38808e-07	0	0.864716	1	0.00145219	1.70759	2.52757e-32	0	-0.0963091	1	0.0311754	5.93919	1.12676e-19	0	1.14372	1	0.00127202	1.35106	0.0715204	0.00262203	2.69501	0.842404	0.000681754	0.378917	0.584964	0.00385971	3.83153	1	0.000271995	-0.40864	1	53						16
ENSG00000113161	HMGCR	0.00425148	-0.639745	0.00347397	0.00800934	0.752256	4.31276e-38	0.00522107	-0.437468	1.34194e-10	0	-2.73918	1	0.00393066	-0.79857	4.29155e-14	0.0101277	0.694229	1	0.00271091	-0.957283	1	0	-2.46017	1	0.00195695	-1.68255	0.00705264	0.00262203	-0.912424	1	0.00437838	-0.596767	0.00555964	0	-0.773653	1	0.00203996	-1.59848	0.126227		39
ENSG00000112972	HMGCS1	0.00207986	-0.644319	0.0105464	0.00423182	1.09655	6.07794e-56	0.00217782	-0.735696	9.93442e-20	0	-1.71746	1	0.00164205	-1.04647	5.41142e-18	0.00202554	-0.355699	1	0.000677726	-1.2577	1	0	-1.43846	1	0.000782779	-1.88363	0.00947783	0	-1.89102	1	0.00149986	-1.12057	7.18798e-07	0	0.248065	1	0.000815984	-1.76971	0.140084		10
ENSG00000134240	HMGCS2	0.00180458	1.19445	1.2994e-06	0.000568955	-1.01703	3.46015e-27	0.00147088	1.3235	6.24434e-42	0	0.251344	1	0.000348936	-1.30764	1.05659e-10	0.00101277	0.876962	1	0	-0.289113	1	0.00119627	1.53119	1	0.000293542	-1.08394	0.457056	0	0.077781	1	0.000424202	-0.93533	0.0275232	0.0192985	4.80604	0.467851	0.000135997	-1.60871	0.677465
ENSG00000100292	HMOX1	0.00440441	1.30905	6.34196e-13	0.000756021	-2.11108	5.04575e-172	0.00217604	0.314369	9.32354e-06	0	-0.922867	1	0.00542903	1.85961	1.39012e-102	0.000506385	-0.88352	1	0.0576067	4.99492	5.85921e-17	0.00239253	0.941844	1	0.0109589	2.6018	7.09452e-14	0.00437005	1.49039	1	0.00292397	0.682352	0.00233316	0.00385971	2.04303	1	0.00299194	0.748015	0.624582	71						24
ENSG00000197757	HOXC6	0	3.94349	1	0	-1.33841	0.54295	0	0.432657	1	0.000985792	11.9979	0.0881254	0	2.27209	1	0	9.03683	1	0	9.4574	1	0	10.2769	1	0	6.66005	1	0	9.8243	1	0	3.9295	1	0	11.9634	1	0	7.13697	1				66
ENSG00000180806	HOXC9	0	3.35853	1	0	-1.92337	0.284559	0	-0.152306	1	0.00197158	12.5828	0.00645776	0	1.68713	1	0	8.45187	1	0	8.87244	1	0	9.6919	1	0	6.07509	1	0	9.23933	1	0	3.34453	1	0	11.3784	1	0	6.55201	1				12
ENSG00000257017	HP	4.58793e-05	-3.58691	2.55859e-09	0.000117239	-3.63484	2.22952e-179	0.000133554	-2.77782	3.13682e-64	0	0.464528	1	0.000492616	-0.56471	0.0130874	0	-0.496497	1	0	-0.075928	1	0	0.743532	1	9.78474e-05	-1.87231	0.239218	0	0.290966	1	0.0114838	4.99761	6.63858e-229	0	2.43005	1	0.0548069	6.7197	1.67311e-132
ENSG00000087076	HSD17B14	0.000474086	0.834968	0.0816986	0.000129308	-1.85823	2.7907e-41	0.000373951	0.610724	4.8597e-05	0	1.81051	1	0.000667084	1.48214	3.02573e-16	0.000506385	1.85196	1	0.0121991	5.56322	4.76127e-12	0	2.08951	1	0.000587084	1.29498	0.229745	0	1.63694	1	0.000469653	0.820972	0.0852588	0	3.77603	1	0.000543989	1.28148	0.727071							54
ENSG00000086696	HSD17B2	0	-3.67489	0.000370796	5.77576e-05	-2.59968	7.74897e-50	0.00012287	-0.77791	0.000148242	0	2.37947	1	0.00010776	-0.807639	0.0217726	0	1.41845	1	0	1.83902	1	0	2.65848	1	0	-0.958335	0.571329	0	2.20591	1	0.00256036	4.53153	1.08346e-107	0	4.345	1	0.00883982	5.82381	2.24418e-53
ENSG00000204389	HSPA1A	0.0127086	1.0047	5.40921e-11	0.00689212	0.176728	0.00251162	0.00522463	-0.427577	3.50885e-11	0.00591475	0.0755923	1	0.00583442	-0.179833	0.132569	0.00911493	0.556415	1	0.0155877	1.31455	0.711929	0.0562245	3.13656	0.04569	0.00508806	-0.336756	0.87369	0.0139842	1.1832	1	0.00695389	0.0942971	0.934966	0.00385971	0.233232	1	0.00475991	-0.419645	1	96							28
ENSG00000166033	HTRA1	0.00142226	0.665191	0.0183499	0.00026465	-2.72447	1.44911e-191	0.000375732	-1.57582	4.42629e-45	0	0.0932235	1	0.00345857	2.39122	1.36634e-116	0	-0.867801	1	0.00135545	1.13924	1	0	0.372227	1	0.0109589	3.66245	1.44797e-33	0.0148582	4.10244	3.0476e-05	0.00554493	2.85015	3.97645e-83	0	2.05875	1	0.0176796	4.36707	3.88208e-45
ENSG00000170801	HTRA3	0.000382327	-0.237182	0.805158	0.000196548	-2.03059	1.08978e-72	0.000163826	-1.80297	5.93187e-33	0	1.07899	1	0.00260163	3.41215	1.51067e-173	0	0.11797	1	0	0.538539	1	0	1.358	1	0.00391389	3.15962	4.2919e-14	0.00262203	2.90991	0.622874	0.000969606	1.13169	5.50705e-05	0	3.04452	1	0.000815984	1.03443	0.789943					92
ENSG00000117318	ID3	0.00445029	0.443319	0.0638712	0.00304305	-0.270656	1.07221e-05	0.00213152	-0.818184	1.3843e-31	0.00788633	1.41729	1	0.00690688	1.22857	1.08452e-42	0.00354469	0.286126	1	0.00271091	0.027995	1	0.00239253	0.110071	1	0.0143836	2.1484	3.21031e-10	0.0437005	3.75504	1.62939e-05	0.00424202	0.371525	0.159119	0	0.211212	1	0.00312794	-0.0254235	1
ENSG00000067064	IDI1	0.00107052	-0.6072	0.0531294	0.00206031	0.907706	8.33777e-34	0.00106487	-0.792142	5.74116e-20	0	-0.732612	1	0.00113917	-0.560007	7.94723e-05	0.00506385	1.77005	1	0.00135545	0.312744	1	0	-0.453608	1	0.000978474	-0.606736	0.599852	0.00174802	0.679637	1	0.00113626	-0.520847	0.118343	0	1.23291	1	0.00149597	-0.00386194	1		53
ENSG00000010295	IFFO1	0.00105522	2.68046	7.85453e-18	6.63781e-05	-2.41056	5.65172e-40	9.25975e-05	-1.30295	8.34378e-09	0	2.33608	1	0.000651689	2.15315	3.76964e-24	0	1.37506	1	0.00813272	5.53946	1.33781e-06	0.00598133	5.21797	0.0665505	0.00254403	3.84888	3.66339e-11	0.00174802	3.75462	0.672797	0.000393902	1.11833	0.0342562	0	4.30161	1	0.000951981	2.50034	0.0599565	38
ENSG00000163565	IFI16	0.00263041	1.52559	7.03518e-14	0.000449992	-1.85753	7.33925e-97	0.00061791	-0.833484	7.58175e-15	0.000985792	1.01772	1	0.00345857	2.2753	7.32117e-95	0.000506385	0.0566936	1	0.0128768	3.8121	4.75741e-05	0.00717759	3.10765	0.280328	0.0101761	3.46966	3.43922e-25	0.00611807	2.84845	0.187481	0.00207556	1.15844	1.2219e-07	0	1.98253	1	0.00339993	1.87451	0.00416896	62
ENSG00000216490	IFI30	0.011898	0.22149	0.374017	0.00553352	-1.55482	7.01389e-199	0.0105543	0.0544071	0.473926	0	-3.38321	1	0.0330155	2.0605	1.17e-176	0.000506385	-3.34417	1	0.132157	3.70429	2.07589e-09	0	-3.10421	1	0.0272994	1.42725	2.39677e-05	0.00437005	-0.971474	1	0.0181195	0.856856	2.67522e-09	0	-1.41769	1	0.0110158	0.118937	1					88		91
ENSG00000137080	IFNA21	0	3.35853	1	0	-1.92337	0.283805	0	-0.152306	1	0.00197158	12.5828	0.0054332	0	1.68713	1	0	8.45187	1	0	8.87244	1	0	9.6919	1	0	6.07509	1	0	9.23933	1	0	3.34453	1	0	11.3784	1	0	6.55201	1				10
ENSG00000146678	IGFBP1	3.05862e-05	-5.49945	2.63637e-32	0.000426716	-3.23088	0	0.000368609	-2.82219	5.52139e-168	0	-1.03074	1	0.00141114	-0.549755	3.69271e-05	0	-1.99176	1	0	-1.5712	1	0	-0.751735	1	0.000489237	-1.78186	0.0298829	0	-1.2043	1	0.0323	4.98957	0	0	0.934787	1	0.141301	6.54325	9.63267e-215
ENSG00000115457	IGFBP2	0.000519965	0.139085	0.989781	0.000198272	-2.09769	1.87817e-79	0.000226151	-1.35688	3.69883e-22	0	1.01486	1	0.00130338	1.70039	3.85884e-34	0	0.0538396	1	0	0.474408	1	0	1.29387	1	0.00322896	2.81235	4.00275e-10	0.00087401	1.84273	1	0.00324212	3.03744	1.01769e-67	0	2.98039	1	0.0153677	5.15768	1.62095e-60
ENSG00000146674	IGFBP3	0.00166695	-0.417255	0.213582	0.000943086	-2.02919	4.59121e-225	0.00103994	-1.35697	2.28803e-56	0	-1.17863	1	0.00707622	2.03632	1.56731e-116	0	-2.13965	1	0.00135545	-0.133497	1	0	-0.899623	1	0.00988258	2.18782	4.31465e-10	0.0157322	2.90136	0.0225685	0.0169984	3.28662	2.47162e-163	0	0.786899	1	0.0289674	3.76991	2.70614e-35
ENSG00000115461	IGFBP5	0.0121121	1.73055	1.05477e-36	0.00128532	-2.49539	0	0.00236124	-0.928735	2.05097e-50	0.000985792	-0.993664	1	0.0160357	2.58872	0.00000000000000000000000000000000000000000000000000000000000000000000000000000000000000000000000000000000000000000000000000000000000000000000000000000000000000000000000000000000000000000000000000000000000000000000000000000000000000000000000000000000000000000000000000000000000000000000000000000000037844963198296104	0.00253192	-0.369017	1	0.0169432	2.17058	0.0613878	0.00837386	1.2864	1	0.0663405	4.20101	5.17165e-83	0.104881	4.77287	6.88904e-15	0.00716599	0.912852	1.00585e-08	0.0231582	2.7801	1	0.00666387	0.79783	0.370483	5								23
ENSG00000163453	IGFBP7	0.0209515	0.835197	9.31471e-09	0.00472147	-2.17305	0	0.00490588	-1.58121	1.29964e-143	0	-3.61271	1	0.0614948	3.15126	0	0	-4.57373	1	0.0169432	0.54872	1	0	-3.3337	1	0.116341	3.33649	1.16273e-47	0.219376	4.20556	3.45916e-11	0.0260127	1.16803	2.47252e-19	0.00385971	-0.647122	1	0.0231195	0.954094	0.0971666					10				70
ENSG00000211895	IGHA1	0.000259983	-0.226432	0.874882	0.000122412	-2.20921	2.35486e-61	2.31494e-05	-4.10872	7.57139e-61	0	1.62065	1	0.00174468	3.34142	2.95055e-125	0	0.659623	1	0	1.08019	1	0	1.89965	1	0.0148728	5.91462	3.70032e-106	0	1.44708	1	0	-4.44771	1.59908e-07	0	3.58617	1	0	-1.24024	0.819005									9
ENSG00000211896	IGHG1	0.00596431	-0.104587	0.891802	0.00252495	-2.16561	0	0.00129815	-2.67638	0.000000000000000000000000000000000000000000000000000000000000000000000000000000000000000000000000000000000000000000000000000000000000000000000000000000000000000000000000000000000000000000000000000000000000000000000000000000000000000000000000000000000000000007905595122766085	0	-2.7041	1	0.0210029	2.0988	1.76976e-191	0	-3.66512	1	0	-3.24455	1	0	-2.42509	1	0.492564	6.94032	0	0.00087401	-1.87755	1	0.00189376	-1.78158	9.38886e-18	0	-0.738573	1	0.000679987	-2.97948	0.00108622					74				3
ENSG00000211897	IGHG3	0.00139167	-0.433435	0.19393	0.00087326	-1.8549	6.66235e-207	0.000267108	-3.20699	1.04383e-187	0	-0.93657	1	0.0091801	3.02458	0	0	-1.89759	1	0	-1.47703	1	0	-0.657566	1	0.0840509	5.83129	7.21413e-235	0	-1.11013	1	0.000121201	-3.83206	1.45265e-25	0	1.02896	1	0	-3.79746	0.00718442					4				4
ENSG00000211899	IGHM	0.00711129	0.685012	9.83104e-05	0.000698263	-3.74061	0	0.00129458	-2.1392	1.05471e-164	0	-2.19813	1	0.0117663	1.64396	3.91183e-105	0	-3.15915	1	0.00677726	0.722384	1	0	-1.91913	1	0.46272	7.68311	0	0.00087401	-1.37154	1	0.00418142	-0.10968	0.963359	0	-0.232604	1	0.00557589	0.339615	0.98357									2
ENSG00000211592	IGKC	0.0285369	0.262321	0.232037	0.00788779	-2.48839	0	0.00467617	-2.73275	0	0	-4.60496	1	0.0883937	2.35463	0.000000000000000000000000000000000000000000000000000000000000000000000000000000000000000000000000000000000000000000000000000000000000000000000000000000000000000000000000000000000000000000000000000000000000000000000000000000000000000000000000000000000000000000000000036087741660587806	0.00303831	-2.75845	1	0.0182986	-0.337275	1	0.0311029	0.429688	1	1.79002	6.87752	0	0.0314643	0.431978	1	0.00655999	-1.89916	3.66199e-25	0.00771942	-1.05441	1	0.00285594	-3.00581	5.67729e-05									1
ENSG00000163501	IHH	0.0033186	0.194254	0.561779	0.00219565	-0.809941	6.29739e-37	0.0050341	1.23067	7.80137e-74	0	-1.572	1	0.00180626	-0.748203	6.80468e-10	0	-2.53302	1	0	-2.11245	1	0.00119627	-0.292757	1	0.000587084	-2.10103	0.00501817	0.00262203	0.255152	1	0.00166651	-0.819603	0.00056362	0.0192985	2.97968	1	0.000271995	-2.84745	0.0111624			48
ENSG00000185811	IKZF1	0.00136109	1.65891	1.71129e-10	0.000172411	-2.26856	7.62891e-79	0.000375732	-0.399756	0.00556947	0	1.08198	1	0.00158048	2.18161	1.35457e-52	0.000506385	1.12245	1	0.0142323	5.03266	4.64219e-09	0.00957012	4.5429	0.0355544	0.00772994	4.18919	1.50911e-30	0	0.908416	1	0.000590853	0.394999	0.592351	0.00385971	4.049	1	0.000407992	0.225576	1							97	13
ENSG00000136689	IL1RN	0.000290569	-0.894451	0.0584702	0.00018879	-2.4397	1.39131e-112	0.00116103	1.78642	2.19957e-69	0	0.814223	1	0.000964706	0.905072	4.3133e-09	0	-0.146802	1	0.00271091	2.60067	0.392079	0	1.09323	1	0.000391389	-0.196686	1	0	0.64066	1	0.000772654	0.510995	0.258405	0	2.77975	1	0.00339993	2.68512	1.13713e-06			53
ENSG00000164399	IL3	0	3.35853	1	0	-1.92337	0.283805	0	-0.152306	1	0.00197158	12.5828	0.0054332	0	1.68713	1	0	8.45187	1	0	8.87244	1	0	9.6919	1	0	6.07509	1	0	9.23933	1	0	3.34453	1	0	11.3784	1	0	6.55201	1				9
ENSG00000104951	IL4I1	0.00278334	1.74753	1.10024e-18	0.000255168	-2.7342	3.82378e-172	0.00118952	0.600561	1.04714e-09	0	0.137547	1	0.00266833	1.91029	1.33324e-59	0	-0.823478	1	0.0433745	5.67	1.13786e-21	0	0.416551	1	0.00215264	1.34048	0.0279831	0.00262203	1.96631	1	0.00143926	0.729824	0.00999204	0	2.10307	1	0.000679987	-0.134495	1	35						10
ENSG00000136244	IL6	0.000321155	2.06307	3.99094e-05	1.29308e-05	-3.73073	3.62821e-39	2.31494e-05	-2.16938	3.84887e-10	0	3.48216	1	0.000307885	2.26031	2.4369e-16	0	2.52113	1	0.000677726	3.94961	1	0	3.76116	1	0.00616438	6.75316	8.14648e-70	0.00437005	5.93352	0.000195349	3.03002e-05	-0.985387	0.522717	0	5.44768	1	0	0.621268	1									36
ENSG00000168685	IL7R	0.00039762	1.46956	0.00252003	4.13786e-05	-2.84264	1.64451e-43	6.58867e-05	-1.49434	2.56074e-09	0	2.64913	1	0.000672215	2.70915	1.03891e-36	0	1.68811	1	0	2.10867	1	0	2.92813	1	0.00645793	5.70377	4.39974e-43	0	2.47557	1	0.000242401	0.740835	0.441713	0	4.61466	1	0.000135997	0.792672	1									81
ENSG00000122641	INHBA	0.00495496	1.77061	1.00897e-27	0.000451716	-2.71745	0.0000000000000000000000000000000000000000000000000000000000000000000000000000000000000000000000000000000000000000000000000000000000000000000000000000000000000000000000000000000000000000000000000000000000000000000000000000000000000000000000000000000000000019482241260622516	0.000719411	-1.38282	4.91881e-49	0	-0.670584	1	0.0070249	2.81093	0.000000000000000000000000000000000000000000000000000000000000000000000000000000000000000000000000000000000000000000000000000000000000000000000000000000000000000000000000000000000000000000000000000000000000000000000000000000000000000000000000000000000000000000000000000000000000000000000000000000000000000000000087809807174756	0.00101277	-0.0457594	1	0.00406636	1.59898	0.958855	0	-0.39158	1	0.0357143	4.6789	2.13032e-91	0.0541886	5.16088	3.1973e-15	0.00260582	0.774005	0.000255881	0	1.29494	1	0.00122398	-0.205551	1	12								16
ENSG00000186480	INSIG1	0.00229396	-0.487874	0.100652	0.00418182	1.0802	1.48964e-59	0.00193208	-0.928843	3.6267e-33	0	-1.70475	1	0.00194481	-0.776212	6.84264e-10	0.00911493	1.58606	1	0.00338863	0.340841	1	0.00119627	-0.425527	1	0.00215264	-0.514224	0.685349	0.00349604	0.444484	1	0.00190891	-0.756894	0.00277563	0	0.260778	1	0.00176796	-0.755467	0.894363		8
ENSG00000129009	ISLR	0.0019881	1.20956	6.9814e-08	0.000256892	-2.73555	1.79111e-179	0.000377513	-1.53047	4.18544e-40	0	0.126723	1	0.00447972	3.07779	4.01076e-194	0	-0.834302	1	0.000677726	0.587037	1	0	0.405726	1	0.0183953	4.50376	1.17703e-61	0.0244723	4.83287	4.7903e-09	0.00171196	0.981027	3.33651e-05	0	2.09225	1	0.00176796	1.08324	0.415828					72				45
ENSG00000137809	ITGA11	0.000672896	0.554232	0.207287	0.000182755	-2.20176	3.91116e-84	0.00017273	-1.7503	3.91878e-32	0	1.05095	1	0.00247334	3.20783	9.75301e-153	0	0.0899269	1	0	0.510495	1	0	1.32996	1	0.00684932	3.96902	1.49539e-30	0.0122361	4.80489	1.2069e-06	0.000909005	1.00381	0.000784367	0	3.01648	1	0.000543989	0.517848	1
ENSG00000161638	ITGA5	0.00256924	0.810069	0.000466542	0.000432751	-2.72594	4.56301e-233	0.00108802	-0.61088	7.12893e-11	0.000985792	0.384529	1	0.00486458	2.06827	2.25506e-112	0	-1.57696	1	0.00881044	2.65696	0.0457175	0	-0.336928	1	0.0120352	3.05822	3.27058e-20	0.0235983	4.03034	2.6464e-05	0.00857495	2.75027	1.50428e-81	0	1.34959	1	0.0231195	4.02149	4.55908e-35
ENSG00000140678	ITGAX	0.00712658	1.63491	1.74287e-26	0.000757745	-2.59803	0.00000000000000000000000000000000000000000000000000000000000000000000000000000000000000000000000000000000000000000000000000000000000000000000000000000000000000000000000000000000000000000000000000000000000000000000000000000000000000000000000000000000000000000000000000000000000000000000000000005618008283561996	0.00290436	0.347692	6.11741e-08	0	-1.31644	1	0.0078254	2.04673	1.11415e-151	0.00151915	-0.276617	1	0.126057	5.74367	2.89635e-35	0	-1.03744	1	0.01409	2.56704	1.15688e-15	0.00524406	1.31905	1	0.00336332	0.480394	0.0442341	0	0.649084	1	0.00217596	-0.0853299	1	15						5
ENSG00000160255	ITGB2	0.00344095	0.516634	0.0226234	0.000912053	-2.26577	0	0.00285984	0.317939	2.55244e-06	0	-1.31446	1	0.00890813	2.32452	1.89548e-188	0	-2.27548	1	0.0501518	4.39505	4.93904e-13	0	-1.03545	1	0.0072407	1.5977	3.88506e-05	0	-1.48802	1	0.00440868	0.892006	3.52772e-07	0	0.651068	1	0.00176796	-0.364301	1					78		47
ENSG00000198542	ITGBL1	0.00201869	1.4204	1.98158e-10	0.000227582	-2.73668	9.79892e-161	0.000382855	-1.31031	5.21099e-28	0	0.300022	1	0.00394606	3.0599	6.06885e-172	0	-0.661003	1	0.000677726	0.760434	1	0	0.579025	1	0.0135029	4.20629	1.25886e-43	0.0288423	5.24287	2.09735e-11	0.00148471	0.948751	0.000203062	0	2.26555	1	0.000815984	0.251707	1					97				78
ENSG00000055957	ITIH1	4.58793e-05	-1.80805	0.0240321	4.22406e-05	-3.28327	4.77913e-72	3.56144e-05	-2.86851	3.64004e-29	0	2.23631	1	0.000123154	-0.763536	0.0291273	0	1.27528	1	0	1.69585	1	0	2.51531	1	9.78474e-05	-0.098173	1	0	2.06274	1	0.00336332	5.00248	8.69922e-141	0	4.20183	1	0.0149597	6.59153	7.8172e-86
ENSG00000151655	ITIH2	0	-6.24818	1.51538e-18	0.000238789	-3.2293	1.61641e-209	0.000179853	-3.02291	5.37654e-98	0	-0.193818	1	0.000754318	-0.616491	0.00125615	0	-1.15484	1	0	-0.734274	1	0	0.0851855	1	0.000391389	-1.20723	0.400457	0	-0.367381	1	0.0180741	4.98869	0.00000000000000000000000000000000000000000000000000000000000000000000000000000000000000000000000000000000000000000000000000000000000000000000000000000000000000000000000000000000000000000000000000000000000000000000000000000000000000000000000000000000000000000000000000000045166769429269635	0	1.77171	1	0.0821424	6.61704	5.95764e-157
ENSG00000162267	ITIH3	6.11724e-05	-3.34006	6.79785e-09	0.000157756	-3.24426	1.17289e-157	0.000163826	-2.54979	9.83242e-59	0	0.388679	1	0.000559324	-0.451371	0.0549663	0	-0.572346	1	0	-0.151777	1	0	0.667683	1	0.000293542	-0.946355	0.628289	0	0.215117	1	0.0124079	5.07176	0.00000000000000000000000000000000000000000000000000000000000000000000000000000000000000000000000000000000000000000000000000000000000000000000000000000000000000000000000000000000000000000000000000000000000000000000000000000000000000000000030576521002999577	0	2.3542	1	0.0459671	6.28472	1.39686e-100
ENSG00000055955	ITIH4	4.58793e-05	-1.64522	0.0487793	6.20679e-05	-2.45237	2.86632e-45	7.30095e-05	-1.61382	4.44362e-13	0	2.39795	1	0.000169337	-0.112124	0.861577	0	1.43692	1	0	1.85749	1	0	2.67695	1	0.000195695	0.652556	1	0	2.22438	1	0.00239371	4.39689	7.19462e-98	0	4.36347	1	0.0101998	6.09488	6.40571e-64
ENSG00000123243	ITIH5	4.58793e-05	-3.15848	4.41097e-08	0.000111205	-3.24234	9.4336e-162	0.000106843	-2.66175	2.05287e-61	0	0.89195	1	0.000446433	-0.255744	0.28809	0	-0.0690754	1	0	0.351493	1	0	1.17095	1	0.000195695	-0.858275	0.608849	0	0.718387	1	0.00872645	5.063	0.000000000000000000000000000000000000000000000000000000000000000000000000000000000000000000000000000000000000000000000000000000000000000000000000000000000000000000000000000000000000000000000000000000000000000000000000000000000000000000000000000000000000000000000000000000000000000000000000000000000000027360448864828674	0	2.85748	1	0.0322314	6.27523	4.01102e-139
ENSG00000205442	IZUMO3	0	3.94349	1	0	-1.33841	0.54295	0	0.432657	1	0.000985792	11.9979	0.0881254	0	2.27209	1	0	9.03683	1	0	9.4574	1	0	10.2769	1	0	6.66005	1	0	9.8243	1	0	3.9295	1	0	11.9634	1	0	7.13697	1				55
ENSG00000186994	KANK3	0.000596431	2.51053	2.92837e-12	3.79304e-05	-2.56766	4.26835e-33	1.42458e-05	-3.34579	1.50899e-21	0	3.0035	1	0.000549061	2.81752	1.45717e-37	0	2.04248	1	0	2.46305	1	0.00239253	4.87883	0.291947	0.00283757	4.74676	3.63784e-22	0.00349604	5.17468	0.0066247	0.000227251	1.02261	0.155197	0	4.96903	1	0.000679987	2.75615	0.0579673	83
ENSG00000132854	KANK4	0.00263041	-0.473238	0.0755411	0.0046344	0.960096	1.13585e-48	0.00219207	-0.928775	6.2613e-34	0	-1.88669	1	0.00264268	-0.499478	1.89049e-05	0.00557023	0.739344	1	0	-2.42715	1	0	-1.60769	1	0.000293542	-3.22393	4.04829e-05	0.00087401	-1.06007	1	0.00298457	-0.287617	0.447897	0	0.0788314	1	0.00217596	-0.657066	0.925274		16
ENSG00000234438	KBTBD13	0	3.94349	1	0	-1.33841	0.54295	0	0.432657	1	0.000985792	11.9979	0.0881254	0	2.27209	1	0	9.03683	1	0	9.4574	1	0	10.2769	1	0	6.66005	1	0	9.8243	1	0	3.9295	1	0	11.9634	1	0	7.13697	1				72
ENSG00000152049	KCNE4	0.00203398	1.46365	2.23166e-12	0.000304305	-2.18709	3.28936e-121	0.000411346	-1.15748	2.09245e-24	0	0.328973	1	0.00340213	2.73274	1.35691e-145	0	-0.632052	1	0.00135545	1.37525	1	0	0.607977	1	0.0132094	4.20351	1.55961e-49	0.0227242	4.93352	4.25658e-10	0.00110596	0.536251	0.127178	0	2.2945	1	0.000407992	-0.529256	1	81								69
ENSG00000156113	KCNMA1	0.000932879	1.69312	2.60202e-07	0.000124136	-2.14435	6.03974e-48	0.000211906	-0.715735	5.22065e-05	0	1.65134	1	0.00118022	2.40616	5.10184e-44	0	0.690319	1	0.0189763	6.03229	6.80392e-13	0.00119627	2.93257	1	0.00107632	1.92308	0.0232216	0	1.47778	1	0.000636304	1.10546	0.0061075	0	3.61687	1	0.00190396	2.72871	0.00155403							49
ENSG00000145936	KCNMB1	0.000458793	2.49681	1.50681e-09	2.75857e-05	-2.67772	4.25591e-28	6.76674e-05	-0.612858	0.0352475	0.00197158	4.96077	0.424545	0.000277096	1.87354	2.8539e-11	0	2.40021	1	0.00271091	5.172	0.00274458	0	3.64024	1	0.00195695	4.56855	1.9657e-15	0.00524406	6.03919	2.35851e-05	0.000166651	0.95987	0.340743	0.00385971	6.33403	1	0	0.500343	1
ENSG00000135253	KCP	0.000657603	2.41424	2.98835e-10	2.49996e-05	-3.49761	1.35994e-50	0.000231494	1.08238	1.94037e-07	0	2.78354	1	0.000230914	0.81837	0.0139583	0	1.82251	1	0.0210095	7.40212	1.40911e-20	0	3.06254	1	0.000391389	1.78722	0.218905	0.00087401	3.61484	1	0.000166651	0.354587	0.964603	0	4.74906	1	0	-0.0773513	1							14
ENSG00000115548	KDM3A	0.00853355	0.187936	0.497295	0.00576024	-0.763989	1.32493e-45	0.0118952	1.00633	8.50731e-68	0.000985792	-1.93666	1	0.0057985	-0.411077	7.97465e-05	0.00354469	-0.897134	1	0.00948817	0.430971	1	0.0131589	0.928226	1	0.0035225	-1.06179	0.100139	0.00611807	-0.109672	1	0.00631759	-0.258815	0.464747	0.0771942	3.42293	0.620758	0.00611988	-0.26993	1			56
ENSG00000255855	KDM4F	0	3.94349	1	0	-1.33841	0.54295	0	0.432657	1	0.000985792	11.9979	0.0881254	0	2.27209	1	0	9.03683	1	0	9.4574	1	0	10.2769	1	0	6.66005	1	0	9.8243	1	0	3.9295	1	0	11.9634	1	0	7.13697	1				63
ENSG00000006459	KDM7A	0.00611724	-0.0111679	1	0.00513525	-0.545573	1.23529e-22	0.00935591	0.903959	7.29528e-52	0	-2.64994	1	0.00415644	-0.618103	6.20712e-09	0.00253192	-1.02544	1	0.00474408	-0.189607	1	0.017944	1.63075	0.614391	0.00313112	-0.93975	0.162463	0.00087401	-1.82339	1	0.00439353	-0.500453	0.0304619	0.0463165	3.01738	1	0.00258395	-1.18676	0.383327			83
ENSG00000157404	KIT	0.000458793	0.121256	1	0.000153446	-2.36437	2.8491e-88	0.00113076	2.65808	7.53186e-123	0	1.1729	1	0.000220651	-1.02337	1.91877e-05	0	0.211874	1	0	0.632443	1	0	1.4519	1	0.000684932	0.846269	0.52901	0	0.999337	1	0.000121201	-1.71276	0.000686217	0.00385971	4.14002	1	0	-1.68799	0.628966			21
ENSG00000119138	KLF9	0.00122345	0.582903	0.066408	0.000450854	-1.55884	1.26203e-70	0.000505725	-0.924278	1.58515e-17	0	0.229674	1	0.00298135	2.27333	1.00981e-97	0	-0.731351	1	0	-0.310783	1	0	0.508677	1	0.0110568	3.8214	6.80369e-37	0.00611807	3.06191	0.0891266	0.00198466	1.31836	1.42327e-10	0	2.1952	1	0.00312794	1.9729	0.00135741									99
ENSG00000113889	KNG1	0	-0.756947	0.764213	3.44821e-06	-3.60145	5.86248e-12	1.78072e-06	-3.23977	2.12307e-05	0	5.29742	1	5.13141e-06	-1.40034	0.197974	0	4.33639	1	0	4.75696	1	0	5.57642	1	0	1.95961	1	0	5.12386	1	0.000318152	4.43473	4.38414e-16	0	7.26294	1	0.00326394	7.97347	6.76081e-37
ENSG00000187242	KRT12	0.000244689	0.841131	0.250171	5.94817e-05	-2.11	4.61757e-29	0.000359706	2.37007	8.23334e-40	0	2.73107	1	8.7234e-05	-0.742862	0.0658128	0	1.77005	1	0	2.19062	1	0	3.01008	1	0	-0.606736	0.735924	0	2.55751	1	0	-3.33729	0.00191146	0.00771942	6.29096	0.481778	0.000135997	0.874873	1
ENSG00000171431	KRT20	0.00536788	0.30588	0.236802	0.0026784	-1.28883	2.30082e-110	0.00870594	1.64388	2.64693e-162	0	-2.15585	1	0.00273504	-0.733978	3.56104e-10	0.00101277	-1.5316	1	0.00338863	-0.110554	1	0	-1.87685	1	0.000978474	-2.03264	0.00430998	0.00524406	0.47889	1	0.00236341	-0.904683	5.49029e-05	0.138949	5.02484	0.0192073	0.00149597	-1.43004	0.298681			10
ENSG00000108244	KRT23	0.000764655	-0.647938	0.0622526	0.00102671	-0.483378	3.39119e-08	0.000902825	-0.545885	6.24848e-09	0	-0.295039	1	0.00140601	0.249317	0.113561	0	-1.25606	1	0	-0.835495	1	0	-0.0160351	1	0.000489237	-1.04501	0.289757	0	-0.468601	1	0.00536313	2.3277	8.26406e-55	0	1.67049	1	0.0160477	3.80839	1.64768e-31
ENSG00000135480	KRT7	0.000229396	1.12331	0.11572	3.10339e-05	-2.80844	9.60219e-36	6.58867e-05	-0.991841	0.000159717	0	3.08497	1	0.000169337	0.659111	0.0833632	0	2.12394	1	0	2.54451	1	0	3.36397	1	0.00107632	3.39952	4.92435e-06	0	2.91141	1	0.00130291	4.09632	1.97921e-53	0	5.05049	1	0.00285594	4.81504	2.69064e-16
ENSG00000244624	KRTAP20-1	0	3.94349	1	0	-1.33841	0.54295	0	0.432657	1	0.000985792	11.9979	0.0881254	0	2.27209	1	0	9.03683	1	0	9.4574	1	0	10.2769	1	0	6.66005	1	0	9.8243	1	0	3.9295	1	0	11.9634	1	0	7.13697	1				83
ENSG00000206105	KRTAP20-4	0	3.94349	1	0	-1.33841	0.54295	0	0.432657	1	0	9.99786	1	0	2.27209	1	0	9.03683	1	0	9.4574	1	0	10.2769	1	0	6.66005	1	0	9.8243	1	0	3.9295	1	0.00385971	13.9634	0.162748	0	7.13697	1
ENSG00000187026	KRTAP21-2	0	3.94349	1	0	-1.33841	0.54295	0	0.432657	1	0.000985792	11.9979	0.0881254	0	2.27209	1	0	9.03683	1	0	9.4574	1	0	10.2769	1	0	6.66005	1	0	9.8243	1	0	3.9295	1	0	11.9634	1	0	7.13697	1				84
ENSG00000141068	KSR1	0.00258453	0.881208	0.000125962	0.00127584	-0.384429	4.3377e-08	0.00116815	-0.407879	2.35989e-05	0.00295738	1.44423	1	0.00251952	0.91654	4.03163e-14	0.00151915	0.483204	1	0.00135545	0.488255	1	0.0191402	3.81695	0.0355544	0.00587084	2.06478	1.00906e-06	0.00699208	2.44299	0.367026	0.00149986	0.066549	1	0.00385971	2.40879	1	0.00149597	0.172146	1								17
ENSG00000115919	KYNU	0.000795241	1.45224	3.21463e-06	9.82741e-05	-2.55362	5.59636e-75	0.000142458	-1.37724	5.71956e-16	0	1.65801	1	0.000846683	1.73125	1.89628e-25	0.00101277	2.28641	1	0.00542181	4.3054	0.000276153	0.00239253	3.52643	0.542143	0.0018591	2.68506	1.99018e-06	0.00174802	3.07387	0.967301	0.00224221	3.18288	1.6551e-56	0.00385971	4.62576	1	0.00720786	4.67511	3.80647e-31
ENSG00000240563	L1TD1	0.00498555	-0.0885489	0.948219	0.00673867	0.946713	2.5327e-58	0.00276368	-1.17611	1.04223e-64	0	-2.43063	1	0.00478761	-0.161558	0.218309	0.0111405	1.13479	1	0.00135545	-1.38587	1	0	-2.15163	1	0.00136986	-1.85972	0.00419243	0.00349604	-0.281744	1	0.00456018	-0.220655	0.609652	0	-0.465108	1	0.00231195	-1.11937	0.451536		9
ENSG00000167613	LAIR1	0.00166695	1.37171	1.26644e-09	0.000261202	-2.21202	7.63918e-112	0.000596541	-0.254511	0.0336951	0	0.529234	1	0.00269912	2.51447	1.92695e-109	0	-0.431791	1	0.0169432	4.7149	2.16404e-10	0	0.808238	1	0.00293542	2.17649	4.19132e-06	0.00087401	1.35669	1	0.00121201	0.884562	0.000971992	0	2.49476	1	0.000543989	-0.00564983	1							74
ENSG00000112769	LAMA4	0.00168224	1.22517	1.03424e-07	0.000261202	-2.39882	3.34359e-136	0.000194099	-2.29971	4.44314e-67	0	0.380391	1	0.00379725	3.10671	1.01073e-190	0	-0.580634	1	0	-0.160066	1	0	0.659394	1	0.0149706	4.45719	4.4113e-59	0.0183542	4.68567	6.96902e-08	0.00168166	1.2251	3.44377e-08	0	2.34592	1	0.00285594	1.99835	0.00187525					76				49
ENSG00000162511	LAPTM5	0.00510789	-0.0697697	1	0.0022491	-2.04927	0.0000000000000000000000000000000000000000000000000000000000000000000000000000000000000000000000000000000000000000000000000000000000000000000000000000000000000000000000000000000000000000000000000000000000000000000000000000000000000000000000000000000000000000000000000000000000000000000000000000000000000000013663990985501998	0.00679345	0.489331	1.36174e-15	0	-2.44729	1	0.0183551	2.18981	1.06697e-184	0	-3.40831	1	0.0447299	3.08691	3.3859e-05	0	-2.16828	1	0.00880626	0.73439	0.0965413	0	-2.62085	1	0.00918095	0.810504	1.67491e-07	0	-0.481761	1	0.00598388	0.18938	1					80
ENSG00000213626	LBH	0.00175871	1.39314	1.02924e-08	0.000389648	-1.51222	3.20651e-52	0.000439838	-0.874067	1.10182e-12	0	0.472337	1	0.00225782	2.0427	5.87354e-58	0.00151915	1.51425	1	0.00135545	1.5188	1	0.0035888	2.75428	0.61517	0.0072407	3.43766	1.30993e-19	0.0139842	4.40198	6.95903e-05	0.00151501	1.16354	3.94341e-06	0	2.43786	1	0.00258395	1.95209	0.00948976
ENSG00000283071	LBHD2	0	3.94349	1	0	-1.33841	0.54295	0	0.432657	1	0.000985792	11.9979	0.0881254	0	2.27209	1	0	9.03683	1	0	9.4574	1	0	10.2769	1	0	6.66005	1	0	9.8243	1	0	3.9295	1	0	11.9634	1	0	7.13697	1				70
ENSG00000129988	LBP	0	-5.53932	9.84353e-15	0.000158618	-3.09128	8.87543e-186	0.000160265	-2.44864	4.02148e-68	0	0.51505	1	0.00040025	-0.826077	1.90144e-05	0	-0.445975	1	0	-0.0254062	1	0	0.794054	1	0	-2.82276	0.0391294	0	0.341487	1	0.0109232	4.95368	0	0	2.48058	1	0.0471911	6.49776	3.13277e-183
ENSG00000163202	LCE3D	0	3.94349	1	0	-1.33841	0.54295	0	0.432657	1	0.000985792	11.9979	0.0881254	0	2.27209	1	0	9.03683	1	0	9.4574	1	0	10.2769	1	0	6.66005	1	0	9.8243	1	0	3.9295	1	0	11.9634	1	0	7.13697	1				32
ENSG00000177984	LCN15	0.0167001	-0.239862	0.366747	0.014967	-0.771738	3.95357e-52	0.0347347	1.30566	1.63027e-130	0	-4.31871	1	0.0100524	-1.03686	8.17971e-27	0.00557023	-1.69438	1	0.00542181	-1.68895	1	0.00239253	-2.45467	1	0.00362035	-2.40728	1.69926e-05	0.00961411	-0.906918	1	0.00990816	-1.00841	1.48572e-08	0.27018	3.79904	0.252532	0.00435191	-2.13407	0.00608656			20
ENSG00000130164	LDLR	0.00535258	-0.446866	0.0618885	0.0086145	0.638105	2.56652e-28	0.00563064	-0.480151	9.86008e-13	0	-2.88173	1	0.00549574	-0.435065	6.98548e-05	0.00911493	0.406901	1	0.000677726	-2.42209	1	0.0035888	-0.602434	1	0.00234834	-1.57338	0.0108179	0.00087401	-2.05519	1	0.00595398	-0.289918	0.35622	0	-0.9162	1	0.00598388	-0.246544	1		95
ENSG00000243709	LEFTY1	0.0086406	-0.344	0.171351	0.0132929	0.750232	7.8218e-43	0.0082572	-0.526488	1.18449e-16	0	-3.4707	1	0.00686583	-0.721771	8.63487e-13	0.0182299	0.780019	1	0.00135545	-2.42607	1	0.00239253	-1.60661	1	0.00166341	-2.6375	1.20062e-05	0	-3.64427	1	0.00896885	-0.289003	0.331521	0.00385971	-0.505113	1	0.00557589	-0.936664	0.572732		25
ENSG00000100097	LGALS1	0.00914527	0.275845	0.236254	0.00290943	-2.22082	0	0.00891251	0.321086	9.70405e-08	0	-2.95179	1	0.0255955	2.15334	2.54429e-194	0.000506385	-2.91272	1	0.0508295	2.76254	0.000463212	0	-2.67278	1	0.0362035	2.27982	1.03427e-15	0.0113621	0.683192	1	0.0179529	1.30405	2.37817e-23	0	-0.986261	1	0.0244795	1.70368	1.95255e-05					70
ENSG00000131981	LGALS3	0.0295921	-0.326233	0.156192	0.0295762	-0.640918	1.07084e-37	0.0581655	1.00424	6.84776e-79	0.000985792	-4.22761	1	0.0284178	-0.40976	1.78175e-05	0.0141788	-1.33015	1	0.0210095	-0.767504	1	0	-4.94863	1	0.00861057	-2.08805	9.57273e-05	0.0157322	-1.15293	1	0.026043	-0.515066	0.00678245	0.385971	3.39799	0.474553	0.0127837	-1.5169	0.0806937			44
ENSG00000153902	LGI4	0.000474086	0.475887	0.462575	8.70674e-05	-2.9834	4.20517e-87	0.000993642	3.05952	4.19454e-107	0	1.46843	1	0.000189862	-0.935311	0.00142478	0	0.507403	1	0.000677726	1.92992	1	0	1.74743	1	0	-1.86938	0.372367	0	1.29486	1	7.57504e-05	-2.00518	0.00189461	0.0115791	5.43982	0.620758	0	-1.39246	0.891573			26
ENSG00000072163	LIMS2	0.00120815	1.83916	3.89439e-11	0.000202583	-1.51105	6.71352e-32	0.000169168	-1.3747	2.60009e-16	0	1.41478	1	0.00112378	1.95542	3.60638e-33	0.000506385	1.45563	1	0.000677726	1.8762	1	0.00478506	4.02325	0.218646	0.00655577	4.2963	1.71597e-27	0.0139842	5.35909	3.59433e-07	0.000621154	0.817988	0.0658212	0	3.3803	1	0.000951981	1.56711	0.35311	95
ENSG00000182333	LIPF	0	3.94349	1	0	-1.33841	0.54295	0	0.432657	1	0.000985792	11.9979	0.0881254	0	2.27209	1	0	9.03683	1	0	9.4574	1	0	10.2769	1	0	6.66005	1	0	9.8243	1	0	3.9295	1	0	11.9634	1	0	7.13697	1				58
ENSG00000113368	LMNB1	0.00692777	-0.345815	0.176292	0.010455	0.658142	2.38225e-32	0.00611677	-0.671407	2.14466e-25	0	-3.15435	1	0.00777922	-0.187689	0.115289	0.0156979	0.887086	1	0.00338863	-1.10945	1	0	-2.87534	1	0.00332681	-1.36018	0.0252934	0.00262203	-1.32767	1	0.0080144	-0.130323	0.884372	0	-1.18882	1	0.00543989	-0.654513	0.883423		59
ENSG00000113083	LOX	0.00218691	1.41732	3.76753e-12	0.000216375	-2.96012	8.87096e-207	0.000680235	-0.457818	1.40608e-05	0	0.182475	1	0.00411539	2.95556	3.55467e-186	0	-0.77855	1	0.000677726	0.642819	1	0	0.461478	1	0.0127202	3.98611	2.66922e-43	0.0201022	4.61241	4.48509e-08	0.000893855	0.06903	1	0	2.148	1	0.000543989	-0.353281	1	84				79				79
ENSG00000134013	LOXL2	0.00529141	0.902504	1.52367e-07	0.00100774	-2.40144	0	0.00199441	-0.706484	3.7348e-27	0	-1.56677	1	0.0136855	2.92614	0	0	-2.52779	1	0.00338863	0.47893	1	0	-1.28776	1	0.0358121	3.70497	5.69927e-53	0.0594327	4.38448	1.51476e-10	0.00419657	0.551334	0.00581009	0	0.398758	1	0.00285594	0.0367834	1					44				61
ENSG00000138131	LOXL4	1.52931e-05	-1.17545	0.433934	1.72411e-05	-2.85299	4.34302e-22	2.13686e-05	-1.8669	8.73003e-07	0	3.86858	1	7.69712e-05	0.306304	0.767548	0	2.90755	1	0	3.32812	1	0	4.14758	1	0	0.530767	1	0	3.69501	1	0.000802955	4.24144	2.16737e-36	0	5.8341	1	0.0051679	6.74994	2.06393e-44
ENSG00000087253	LPCAT2	0.00341036	-0.531951	0.0409991	0.00594817	0.730744	1.12934e-31	0.0033709	-0.698323	6.42887e-22	0.000985792	-1.31673	1	0.00402303	-0.310575	0.011861	0.00860854	0.894442	1	0.00203318	-0.856898	1	0.00239253	-0.452617	1	0.00146771	-1.65255	0.0188371	0.00174802	-0.905184	1	0.00424202	-0.210601	0.690643	0	-0.351341	1	0.00285594	-0.715349	0.907616		64
ENSG00000162981	LRATD1	0.00691248	0.22093	0.400217	0.00473871	-0.669235	5.14662e-34	0.00949836	1.0248	5.63729e-68	0	-2.60159	1	0.0041	-0.587509	3.87738e-08	0.00202554	-1.24022	1	0.00406636	-0.333994	1	0.00837386	0.678228	1	0.00195695	-1.54475	0.0148357	0.00349604	-0.45276	1	0.00359057	-0.74732	0.000307932	0.0733345	3.68807	0.458958	0.000407992	-3.46213	0.000223705			55
ENSG00000171236	LRG1	0.000229396	-1.19478	0.00943695	0.000357752	-1.14378	1.36188e-29	0.000361486	-0.769899	1.09682e-09	0	0.840511	1	0.00047209	-0.224927	0.361228	0	-0.120514	1	0	0.300055	1	0	1.11951	1	0.000293542	-0.493502	0.882793	0	0.666948	1	0.00424202	3.31238	4.48526e-94	0	2.80604	1	0.0176796	5.1874	3.14466e-66
ENSG00000157193	LRP8	0.00157519	-0.26446	0.510349	0.00240944	0.940811	8.75304e-35	0.00103994	-1.09058	7.95928e-38	0	-0.948683	1	0.00170363	-0.168313	0.301771	0.00151915	0.0913893	1	0	-1.48914	1	0	-0.669679	1	0.000880626	-0.961269	0.272842	0.00174802	0.463448	1	0.00149986	-0.336541	0.421139	0	1.01684	1	0.00163197	-0.10474	1		50
ENSG00000184434	LRRC19	0.00134579	0.180821	0.729431	0.00087757	-0.882692	3.86691e-28	0.00220275	1.39925	1.62958e-61	0	-0.292161	1	0.000605507	-1.05347	3.68513e-11	0	-1.25319	1	0	-0.832617	1	0	-0.0131572	1	0.000489237	-1.04212	0.289182	0	-0.465724	1	0.000499953	-1.25392	5.14637e-05	0.0115791	3.67509	1	0	-3.15305	0.0567083			63
ENSG00000137507	LRRC32	0.00175871	-0.132586	0.871155	0.000652574	-2.44787	0.00000000000000000000000000000000000000000000000000000000000000000000000000000000000000000000000000000000000000000000000000000000000000000000000000000000000000000000000000000000000000000000000000000000000000000000000000000000000000000000000000000000000019758248993549592	0.000737218	-1.68976	2.30222e-79	0	-0.97799	1	0.0111916	3.51256	0	0	-1.93901	1	0	-1.51845	1	0	-0.698986	1	0.0248532	3.77252	5.80846e-50	0.00611807	1.85096	0.819226	0.00395417	1.08372	3.03233e-10	0	0.987536	1	0.00407992	1.1261	0.143845					26				67
ENSG00000130592	LSP1	0.00649956	0.980366	1.2077e-08	0.00127929	-2.24951	0	0.0050893	0.874004	1.08073e-46	0	-1.78943	1	0.00902102	1.67786	1.61869e-93	0	-2.75046	1	0.0962371	4.85926	7.45032e-19	0	-1.51043	1	0.00988258	1.56595	5.1181e-05	0.00174802	-0.377624	1	0.00404507	0.263842	0.439365	0	0.176093	1	0.00244795	-0.398717	1			93				19
ENSG00000119681	LTBP2	0.00181988	0.709553	0.00444536	0.000308615	-2.83	1.40465e-233	0.000434496	-1.68937	5.03797e-58	0	-0.217068	1	0.00638861	3.41052	0	0	-1.17809	1	0	-0.757524	1	0	0.0619355	1	0.0231898	4.49147	1.64633e-74	0.0166062	3.94288	4.55238e-05	0.00192406	0.793787	0.000459768	0	1.74846	1	0.00244795	1.18094	0.20698					38				32
ENSG00000007392	LUC7L	0.0109651	0.779945	1.67309e-06	0.00606713	-0.233655	3.32551e-05	0.00672578	0.0564674	0.47362	0.00197158	-1.14659	1	0.00654255	0.00207489	1	0.00354469	-0.692044	1	0.00948817	0.636159	1	0.0645983	3.33435	0.0227561	0.0167319	1.37497	0.000122518	0.0174802	1.48912	0.819226	0.00625699	-0.0620941	1	0	-0.766237	1	0.00598388	-0.0961192	1								10
ENSG00000139329	LUM	0.00396091	0.478272	0.0319277	0.00101291	-2.37565	0	0.00105775	-1.75148	2.99308e-100	0	-1.55337	1	0.0150248	3.20238	0	0	-2.51439	1	0.00135545	-0.508383	1	0	-1.27437	1	0.0490215	4.20612	1.79208e-78	0.0498185	4.14482	2.21385e-08	0.00631759	1.18951	2.0461e-14	0	0.412156	1	0.00598388	1.08821	0.114519					15				26
ENSG00000145220	LYAR	0.00437382	-0.56921	0.0116288	0.00769555	0.662234	1.95247e-30	0.00414018	-0.817293	4.69604e-34	0	-2.7109	1	0.00665544	0.0523976	0.780798	0.0116469	0.915515	1	0.00542181	-0.0805715	1	0.00119627	-1.43179	1	0.0018591	-1.72473	0.00596438	0.00349604	-0.562106	1	0.00675694	0.0737428	0.988715	0	-0.745377	1	0.00380792	-0.710792	0.838695		77
ENSG00000090382	LYZ	0.0234137	0.759044	3.44356e-07	0.00512405	-2.31776	0	0.0127909	-0.195239	0.00167522	0	-3.84498	1	0.0578515	2.58827	0	0	-4.80601	1	0.255503	4.19543	9.67766e-15	0	-3.56598	1	0.092955	2.75792	1.16084e-27	0.0131101	-0.0178095	1	0.0276792	1.01531	2.91155e-14	0	-1.87946	1	0.0338633	1.27219	0.00511408					46		37
ENSG00000178573	MAF	0.00429736	1.71127	2.29868e-22	0.000414648	-2.68409	2.47725e-222	0.00153498	0.171155	0.0832023	0	-0.519319	1	0.00450025	2.04594	8.47539e-89	0.00455746	1.84602	1	0.049474	5.18606	3.45448e-18	0.00119627	0.760177	1	0.010274	2.92342	1.39763e-17	0.00611807	2.31057	0.501124	0.00296942	1.13422	9.21364e-09	0	1.44621	1	0.00380792	1.49162	0.0307389	23						22
ENSG00000204103	MAFB	0.00226338	1.11895	2.03112e-07	0.0003862	-2.35041	5.54508e-161	0.0012376	0.264575	0.00726516	0	-0.14361	1	0.00362278	2.13681	3.03834e-91	0	-1.10464	1	0.0325309	4.96163	1.0645e-14	0	0.135393	1	0.00420744	2.00574	4.92437e-06	0.00087401	0.683466	1	0.00243916	1.23455	7.49201e-10	0	1.82191	1	0.000815984	-0.193309	1							39
ENSG00000124260	MAGEA10	0	3.94349	1	0	-1.33841	0.54295	0	0.432657	1	0.000985792	11.9979	0.0881254	0	2.27209	1	0	9.03683	1	0	9.4574	1	0	10.2769	1	0	6.66005	1	0	9.8243	1	0	3.9295	1	0	11.9634	1	0	7.13697	1				88
ENSG00000214107	MAGEB1	0	3.94349	1	0	-1.33841	0.54295	0	0.432657	1	0.000985792	11.9979	0.0881254	0	2.27209	1	0	9.03683	1	0	9.4574	1	0	10.2769	1	0	6.66005	1	0	9.8243	1	0	3.9295	1	0	11.9634	1	0	7.13697	1				85
ENSG00000232030	MAGEB6B	0	3.35853	1	0	-1.92337	0.282593	1.78072e-06	1.43266	0.607193	0.000985792	10.9979	0.112647	0	1.68713	1	0	8.45187	1	0	8.87244	1	0	9.6919	1	0	6.07509	1	0	9.23933	1	0	3.34453	1	0	11.3784	1	0	6.55201	1				98
ENSG00000069535	MAOB	0.000122345	-1.16735	0.0676154	0.000149997	-1.72009	1.37095e-38	0.000128212	-1.50164	1.21968e-17	0	1.69865	1	0.000338673	0.198626	0.578786	0	0.737625	1	0	1.15819	1	0	1.97765	1	0.000293542	0.367729	1	0	1.52509	1	0.00334817	4.04796	6.53007e-112	0	3.66418	1	0.00829584	4.93888	6.52134e-38
ENSG00000019169	MARCO	0.00181988	2.60721	9.95452e-27	0.000112929	-2.50834	4.5568e-70	0.000455864	0.564837	0.000144077	0	1.49602	1	0.000667084	1.08877	3.02213e-08	0.000506385	1.53699	1	0.0291422	6.50321	3.12948e-21	0	1.77502	1	0.00127202	1.99167	0.00864499	0	1.32246	1	0.000393902	0.235235	0.951291	0.00385971	4.46354	1	0.000135997	-0.362878	1	14						13
ENSG00000076706	MCAM	0.00084112	0.234163	0.739757	0.000310339	-2.02247	1.11466e-87	0.000140677	-2.73827	1.09184e-72	0	0.428002	1	0.00406408	3.39547	1.86857e-191	0	-0.533022	1	0	-0.112454	1	0	0.707006	1	0.00890411	3.70282	9.84073e-25	0.00611807	3.2611	0.10156	0.00157561	1.17614	2.66363e-06	0	2.39353	1	0.00367193	2.40032	9.69058e-05					75
ENSG00000152034	MCHR2	0	3.94349	1	0	-1.33841	0.54295	0	0.432657	1	0	9.99786	1	0	2.27209	1	0	9.03683	1	0	9.4574	1	0	10.2769	1	0	6.66005	1	0	9.8243	1	0	3.9295	1	0.00385971	13.9634	0.162748	0	7.13697	1
ENSG00000073111	MCM2	0.00341036	-0.602989	0.0091927	0.00638954	0.837949	8.64613e-44	0.00299873	-0.985802	2.86616e-44	0	-2.38639	1	0.00492616	-0.0680398	0.710114	0.0121532	1.29969	1	0.00271091	-0.604374	1	0	-2.10738	1	0.0018591	-1.3997	0.0328883	0.00087401	-1.55981	1	0.00492378	-0.0614865	1	0	-0.420861	1	0.00285594	-0.785008	0.793373		22
ENSG00000112118	MCM3	0.00501613	-0.2142	0.567884	0.0071447	0.792874	1.23282e-39	0.00331926	-1.0198	1.995e-47	0.00197158	-0.976317	1	0.00568047	-0.0347878	0.912834	0.0121532	1.12418	1	0.00271091	-0.779569	1	0.00119627	-1.2824	1	0.00283757	-0.988966	0.177525	0.00349604	-0.412676	1	0.00569643	-0.0258107	1	0	-0.595994	1	0.00435191	-0.374186	1		35
ENSG00000104738	MCM4	0.00383857	-0.444866	0.0781924	0.00656195	0.914688	1.05407e-51	0.00282066	-1.10794	7.50103e-55	0	-2.40169	1	0.00503905	-0.048959	0.823709	0.0101277	1.03228	1	0.000677726	-1.94201	1	0	-2.12268	1	0.00176125	-1.48916	0.0227135	0.00262203	-0.574849	1	0.00460563	-0.176215	0.761406	0	-0.436161	1	0.00176796	-1.45349	0.215467		13
ENSG00000076003	MCM6	0.00484791	-0.212885	0.554028	0.00695074	0.827092	5.25497e-44	0.0030112	-1.12577	2.50611e-58	0	-2.51117	1	0.00594218	0.0926514	0.538512	0.0136724	1.3385	1	0.00271091	-0.729208	1	0	-2.23217	1	0.00244618	-1.14545	0.100024	0.00262203	-0.684366	1	0.00501468	-0.162943	0.820348	0	-0.545649	1	0.00299194	-0.845778	0.755724		21
ENSG00000166508	MCM7	0.0111028	-0.188509	0.575969	0.0148497	0.599385	4.54807e-29	0.00907989	-0.617384	2.54273e-23	0.0167585	0.490394	1	0.0112327	-0.183746	0.107918	0.0217745	0.820308	1	0.00745499	-0.635355	1	0.00598133	-0.816226	1	0.00459883	-1.43072	0.0144715	0.0087401	-0.394048	1	0.0112414	-0.170193	0.744845	0.00385971	-0.714887	1	0.00734385	-0.757023	0.763159		91
ENSG00000162591	MEGF6	0.00246219	2.23622	5.50103e-28	0.000176721	-2.63775	4.68195e-122	0.000267108	-1.39098	6.90657e-25	0.0128153	4.5692	0.00114835	0.00209875	2.28979	1.45551e-71	0.00303831	2.59982	1	0.00406636	3.02039	0.094551	0.00837386	4.03369	0.0803096	0.0124266	4.56729	7.34636e-50	0.0262203	5.56296	1.40482e-12	0.000939305	0.730603	0.033206	0	2.7119	1	0.000951981	0.893794	0.79955	11			7					68
ENSG00000235718	MFRP	0	3.94349	1	0	-1.33841	0.54295	0	0.432657	1	0.000985792	11.9979	0.0881254	0	2.27209	1	0	9.03683	1	0	9.4574	1	0	10.2769	1	0	6.66005	1	0	9.8243	1	0	3.9295	1	0	11.9634	1	0	7.13697	1				64
ENSG00000111341	MGP	0.00672896	0.651145	0.000335672	0.00165514	-2.23672	0	0.00202824	-1.36781	8.5755e-100	0	-2.15078	1	0.0203974	2.91121	0	0	-3.1118	1	0.00135545	-1.10595	1	0	-1.87177	1	0.0675147	4.05797	1.18973e-75	0.0847789	4.30586	1.62963e-10	0.0108929	1.39172	2.73991e-23	0	-0.185252	1	0.0103358	1.26724	0.0191955					16				30
ENSG00000148773	MKI67	0.00640781	-0.263173	0.367788	0.00914897	0.659143	1.31977e-31	0.00543654	-0.643256	7.74306e-23	0	-2.96151	1	0.00649637	-0.260604	0.0215871	0.0126596	0.780171	1	0.00609954	-0.179223	1	0.00239253	-1.09736	1	0.00313112	-1.25202	0.0456302	0.00262203	-1.1348	1	0.00705994	-0.119758	0.916039	0	-0.995985	1	0.00258395	-1.49875	0.155347		65
ENSG00000099875	MKNK2	0.0187493	-0.22041	0.42281	0.0183333	-0.509573	2.48565e-23	0.0322293	0.849555	6.00435e-54	0.00197158	-2.8816	1	0.0161332	-0.469572	1.12669e-06	0.00405108	-2.25747	1	0.00745499	-1.42177	1	0.00837386	-1.1874	1	0.00753425	-1.51657	0.00630534	0.00699208	-1.47001	1	0.0174529	-0.326574	0.177771	0.162108	2.92651	0.936539	0.0106078	-1.02124	0.438274			75
ENSG00000168404	MLKL	0.00171283	1.08243	3.89415e-05	0.000712056	-0.50465	2.34923e-07	0.000753245	-0.217718	0.082252	0	0.221425	1	0.00122128	0.606901	0.000170598	0.000506385	0.261223	1	0.00474408	2.68674	0.178457	0.0143552	4.21077	0.0355544	0.00499022	2.62663	4.24536e-09	0.00349604	2.37308	0.883643	0.00103021	0.318632	0.617124	0	2.18695	1	0.00135997	0.828215	0.791023								15
ENSG00000123342	MMP19	0.00134579	1.23559	2.06096e-06	0.000152583	-2.93146	5.78349e-147	0.000831596	0.688311	4.44222e-10	0	0.708992	1	0.00197559	2.10632	1.08143e-60	0	-0.252033	1	0.0216872	5.25031	1.92733e-13	0	0.987996	1	0.00440313	2.9476	3.59731e-12	0.00087401	1.53658	1	0.000757504	0.371901	0.539231	0	2.67452	1	0.000543989	0.17465	1							44
ENSG00000087245	MMP2	0.000795241	0.664386	0.0915148	0.000150859	-2.70235	3.9332e-115	0.000167388	-1.94439	1.87174e-37	0	0.919707	1	0.00291977	3.42691	1.25374e-169	0	-0.0413177	1	0	0.379251	1	0	1.19871	1	0.0101761	4.44208	8.74046e-42	0.0087401	4.21898	0.00121871	0.000939305	0.913838	0.00424285	0	2.88523	1	0.00149597	1.65854	0.126996					100				86
ENSG00000166391	MOGAT2	0.000275276	1.0829	0.0750517	8.70674e-05	-1.25844	9.90707e-12	0.000281354	1.65808	3.33178e-19	0	2.79819	1	4.10513e-05	-1.71786	0.000144779	0	1.83716	1	0	2.25773	1	0	3.07719	1	0	-0.539622	0.979872	0	2.62462	1	9.09005e-05	-0.433074	0.871096	0.00771942	6.35852	0.467851	0	-0.0627045	1
ENSG00000011028	MRC2	0.00191164	0.875695	0.000217763	0.000392234	-2.30561	1.23281e-157	0.000537778	-1.24303	7.29853e-33	0	-0.130136	1	0.00504418	2.92113	0.0000000000000000000000000000000000000000000000000000000000000000000000000000000000000000000000000000000000000000000000000000000000000000000000000000000000000000000000000000000000000000000000000000000000000000000000000000000000000000000000000000000000000000000000000003817115277404925	0	-1.09116	1	0.00271091	1.65392	1	0	0.148867	1	0.017319	4.12665	7.59165e-51	0.0201022	4.29617	2.1127e-06	0.00230281	1.16036	1.36217e-08	0	1.83539	1	0.00149597	0.601044	0.933966									65
ENSG00000110077	MS4A6A	0.00168224	0.46004	0.15952	0.00058792	-1.82278	3.32613e-104	0.00069092	-1.07028	2.58706e-25	0	-0.342548	1	0.00558811	2.80761	3.48791e-201	0	-1.30357	1	0.0176209	3.88642	9.55732e-06	0	-0.0635448	1	0.00606654	2.33184	1.54716e-08	0.00087401	0.484445	1	0.00330272	1.49057	6.14873e-15	0	1.62298	1	0.00190396	0.711262	0.816126					64
ENSG00000166927	MS4A7	0.00131521	0.561477	0.0836439	0.000367235	-2.12584	3.44106e-122	0.000578734	-0.839751	4.87188e-15	0	0.106074	1	0.00407434	2.79576	2.83146e-157	0	-0.854951	1	0.0203318	4.54278	1.18853e-09	0	0.385078	1	0.00694716	2.99314	2.10236e-16	0	-0.0674884	1	0.00233311	1.43578	7.99441e-13	0	2.0716	1	0.00163197	0.954764	0.602135							86
ENSG00000095002	MSH2	0.00385386	-0.449096	0.0900122	0.00655592	0.877231	1.26283e-47	0.00292216	-1.05963	2.05097e-50	0	-2.41153	1	0.00484405	-0.122191	0.406335	0.0106341	1.08966	1	0	-2.95199	1	0.00119627	-1.1324	1	0.0018591	-1.42489	0.0371282	0.00437005	0.000530028	1	0.00533283	0.0310768	1	0	-0.446007	1	0.00258395	-0.947973	0.658978		17
ENSG00000052802	MSMO1	0.00084112	-0.772224	0.01332	0.001856	1.01158	2.2256e-40	0.00100076	-0.680651	2.35844e-14	0	-0.551927	1	0.000692741	-1.12376	9.32178e-14	0.00253192	1.07442	1	0	-1.09238	1	0	-0.272923	1	0.000293542	-1.88829	0.0386883	0	-0.725489	1	0.000924155	-0.636435	0.0484534	0	1.4136	1	0.00149597	0.177449	1		31
ENSG00000038945	MSR1	0.00229396	0.858843	0.000206759	0.000543956	-2.05769	5.45879e-140	0.00156347	0.371598	4.03434e-05	0	-0.407283	1	0.00412566	2.02709	2.15373e-85	0	-1.36831	1	0.0338863	4.75153	7.59004e-13	0	-0.12828	1	0.00430528	1.77036	9.12603e-05	0	-0.580846	1	0.00207556	0.707664	0.00354909	0	1.55824	1	0.00163197	0.438664	1							50
ENSG00000198695	MT-ND6	0.0316108	0.184941	0.482224	0.0305865	0.314652	1.65037e-09	0.0230675	-0.366674	9.63429e-10	0.362771	3.70963	2.06073e-05	0.02343	-0.277566	0.00587179	0.0860854	1.63403	1	0.0481186	0.804208	1	0.0657946	1.2607	0.76272	0.0159491	-0.803225	0.210662	0.0402044	0.555144	1	0.0267248	-0.0654117	1	0.0424568	0.723735	1	0.0232555	-0.257395	1				3
ENSG00000125148	MT2A	0.00246219	-0.122331	0.868505	0.00121377	-1.9069	1.43834e-222	0.00353117	0.57147	1.1122e-17	0	-1.45	1	0.00414618	0.709591	1.49989e-12	0	-2.41102	1	0.00542181	1.18154	1	0	-1.171	1	0.00958904	1.86708	1.00445e-07	0.00262203	0.377212	1	0.0117716	2.3013	4.99339e-73	0.00385971	1.51578	1	0.0433831	4.09586	5.92264e-53
ENSG00000186205	MTARC1	0.00117757	-0.326174	0.460347	0.00186979	0.904289	8.45998e-28	0.000933098	-0.854225	1.50036e-19	0	-0.593664	1	0.00104681	-0.541286	0.00050086	0.00303831	1.25547	1	0	-1.13412	1	0	-0.314661	1	0.000391389	-1.60767	0.10096	0	-0.767227	1	0.00121201	-0.284283	0.650136	0	1.37186	1	0.00163197	0.251506	1		98
ENSG00000014914	MTMR11	0.00223279	0.371263	0.200365	0.000917225	-1.61437	2.51059e-125	0.00376088	1.89748	7.25787e-160	0	-0.833053	1	0.00108786	-0.737616	9.13649e-08	0	-1.79408	1	0	-1.37351	1	0	-0.55405	1	0.000880626	-0.845364	0.381728	0.00174802	0.579139	1	0.00112111	-0.642989	0.0321029	0.0347374	4.45797	0.252532	0.00135997	-0.230546	1			12
ENSG00000205277	MUC12	0.0354188	0.0441141	1	0.0403501	0.586287	1.36019e-30	0.028894	-0.334634	2.12474e-08	0.0325311	-0.038962	1	0.0226295	-0.654079	2.95947e-12	0.0344342	0.0217818	1	0.0142323	-1.20769	1	0.0418693	0.322544	1	0.00577299	-2.55682	2.52502e-06	0.0139842	-1.21287	1	0.0201496	-0.790056	5.6444e-06	0.0115791	-1.16151	1	0.00870383	-1.96432	0.0104739		72
ENSG00000173702	MUC13	0.0117451	0.163532	0.556685	0.00832744	-0.679182	5.65884e-38	0.0171234	1.08012	2.61513e-82	0	-3.42046	1	0.00676833	-0.690264	3.1502e-12	0.00253192	-1.79619	1	0.00677726	-0.500821	1	0.00598133	-0.55616	1	0.0018591	-2.43508	4.57709e-05	0.00087401	-2.59395	1	0.00619639	-0.782133	4.21615e-05	0.111932	3.45387	0.524565	0.00176796	-2.47313	0.00265897			39
ENSG00000181143	MUC16	0	3.94349	1	0	-1.33841	0.54295	0	0.432657	1	0.000985792	11.9979	0.0881254	0	2.27209	1	0	9.03683	1	0	9.4574	1	0	10.2769	1	0	6.66005	1	0	9.8243	1	0	3.9295	1	0	11.9634	1	0	7.13697	1				79
ENSG00000176945	MUC20	0.00489379	0.530563	0.0087076	0.0021741	-1.21615	4.03552e-99	0.00663318	1.55081	9.38985e-145	0	-1.80748	1	0.00200125	-0.841401	8.69309e-13	0	-2.76851	1	0.00271091	-0.0252045	1	0.00239253	0.0568865	1	0.00166341	-0.971935	0.18798	0.00174802	-0.39568	1	0.00196951	-0.815979	0.000338514	0.0849136	4.68605	0.0783088	0.000815984	-1.85981	0.11042			16
ENSG00000119950	MXI1	0.00403738	0.174959	0.618865	0.00232927	-1.16237	1.78658e-87	0.00638032	1.30927	4.11687e-98	0.000985792	-0.872121	1	0.00315069	-0.210193	0.124272	0.00202554	-0.51064	1	0.00609954	0.910893	1	0	-1.59331	1	0.00303327	-0.204136	1	0.00087401	-1.04568	1	0.00337847	-0.0896974	1	0.065615	4.26642	0.20245	0.00190396	-0.823613	0.815407			29
ENSG00000162576	MXRA8	0.00103993	0.837698	0.00867771	0.000240513	-2.14134	1.50423e-90	0.000256424	-1.50638	5.27956e-29	0	0.703237	1	0.00280688	2.90048	1.28049e-129	0	-0.257788	1	0	0.162781	1	0	0.982241	1	0.00998043	4.17412	2.46904e-37	0.0131101	4.54701	1.76285e-05	0.00128776	1.16224	7.06336e-06	0	2.66876	1	0.00149597	1.44	0.221271									98
ENSG00000101057	MYBL2	0.00567374	-0.35182	0.176759	0.00885329	0.786672	1.54373e-43	0.00417579	-0.99638	1.00753e-50	0	-2.8728	1	0.00752265	0.068681	0.663813	0.0182299	1.3791	1	0.00135545	-1.8281	1	0	-2.59379	1	0.00254403	-1.45321	0.0194687	0.00174802	-1.4612	1	0.00636304	-0.182451	0.720877	0	-0.90727	1	0.00339993	-1.03084	0.50877		23
ENSG00000101335	MYL9	0.0103993	0.744902	4.83587e-06	0.00435423	-1.02535	3.38991e-85	0.00635539	0.00329379	1	0.00492896	-0.103133	1	0.0147323	1.42775	6.67817e-74	0.00253192	-1.06416	1	0.00745499	0.357068	1	0.00598133	0.175871	1	0.026908	2.11249	1.65084e-12	0.0664247	3.41292	3.20516e-05	0.0084689	0.434783	0.0246481	0	-0.723117	1	0.00448791	-0.458454	1
ENSG00000187616	MYMK	0	3.94349	1	0	-1.33841	0.54295	0	0.432657	1	0.000985792	11.9979	0.0881254	0	2.27209	1	0	9.03683	1	0	9.4574	1	0	10.2769	1	0	6.66005	1	0	9.8243	1	0	3.9295	1	0	11.9634	1	0	7.13697	1				57
ENSG00000166866	MYO1A	0.000550551	0.305889	0.67075	0.000366373	-0.658985	1.93758e-09	0.00071763	0.977126	1.24772e-17	0	1.09548	1	0.00032841	-0.50806	0.0318639	0.000506385	1.13597	1	0.000677726	1.55653	1	0	1.37449	1	0.000195695	-0.654344	0.698638	0	0.92192	1	0.000303002	-0.550092	0.416144	0.0115791	5.06554	0.547498	0	-1.76541	0.646462
ENSG00000142347	MYO1F	0.00136109	1.46812	1.70028e-09	0.000193962	-2.27479	7.08529e-96	0.000528874	0.020648	0.976884	0	0.907746	1	0.00171389	2.09786	2.25304e-59	0	-0.0532793	1	0.0162654	5.04327	8.5009e-12	0	1.18675	1	0.00381605	2.94443	3.21086e-12	0	0.734183	1	0.00116656	1.23048	1.413e-06	0	2.87327	1	0.000543989	0.374088	1							61
ENSG00000136286	MYO1G	0.00152931	1.41312	7.67623e-08	0.000215513	-2.35697	1.93865e-96	0.000756806	0.44969	0.000224502	0	0.690657	1	0.00180626	1.89798	7.05409e-42	0	-0.270368	1	0.0176209	4.935	7.21682e-09	0	0.969661	1	0.00440313	2.92858	2.17492e-10	0	0.517094	1	0.000924155	0.647678	0.100575	0	2.65618	1	0.000543989	0.156257	1							99
ENSG00000138119	MYOF	0.00227867	1.65071	3.05928e-14	0.000312063	-2.13036	6.71961e-102	0.000892141	0.277496	0.0160962	0.000985792	1.33786	1	0.00224243	1.83986	3.27042e-48	0	-0.624054	1	0.00338863	2.38594	0.459819	0.00119627	1.61687	1	0.00763209	3.37418	1.47159e-19	0.00961411	3.75821	0.00654926	0.000848405	0.152284	0.962109	0.00385971	3.30339	1	0.00122398	0.806051	0.828028	59
ENSG00000170476	MZB1	7.64655e-05	-0.0337873	1	3.87924e-05	-2.03402	3.21635e-18	2.67108e-05	-2.05116	5.43088e-10	0	3.39795	1	0.000266833	1.85026	1.05659e-10	0	2.43692	1	0	2.85749	1	0	3.67695	1	0.00714286	6.95064	1.31609e-81	0	3.22438	1	4.54503e-05	-0.647933	0.767636	0	5.36347	1	0	0.537055	1									24
ENSG00000116701	NCF2	0.00140696	1.06269	0.0001807	0.000258616	-2.28719	2.92118e-102	0.000984738	0.718262	6.20712e-11	0	0.48413	1	0.00191915	1.73537	2.39417e-37	0	-0.476894	1	0.0264313	5.30461	6.06022e-13	0	0.763134	1	0.00283757	2.08212	0.0001273	0.00087401	1.31155	1	0.000924155	0.431451	0.398973	0.00771942	4.03659	1	0.000815984	0.436528	1							48
ENSG00000123338	NCKAP1L	0.000856413	1.14885	0.000238596	0.000174997	-1.9969	4.74774e-63	0.000349021	-0.291805	0.0514727	0	1.27164	1	0.00157534	2.46206	4.40255e-72	0	0.310615	1	0.0121991	5.0101	1.20448e-09	0	1.55064	1	0.00176125	2.21275	0.000159442	0	1.09808	1	0.000621154	0.667178	0.143847	0	3.23717	1	0.000815984	1.22836	0.587207							87
ENSG00000104419	NDRG1	0.0123568	0.224652	0.35356	0.003712	-2.38602	0	0.0260626	2.40194	0	0	-3.43468	1	0.00796395	-0.454622	4.15663e-06	0	-4.39571	1	0.01491	0.549858	1	0.00119627	-2.15561	1	0.00577299	-0.861746	0.184501	0.00611807	-0.60779	1	0.00821135	-0.382434	0.117148	0.208424	4.31573	0.0989016	0.00747985	-0.484626	1			2
ENSG00000185633	NDUFA4L2	0.00142226	0.608577	0.0622526	0.000312063	-2.50347	1.86311e-145	0.00183414	1.53559	2.23246e-73	0.000985792	1.04003	1	0.00157021	0.816507	1.19402e-08	0	-0.92172	1	0.00135545	1.08526	1	0	0.318309	1	0.00205479	1.17623	0.0809158	0	-0.134257	1	0.00203011	1.14833	8.51113e-07	0.0192985	4.59342	0.599168	0.00258395	1.51418	0.0848277			49
ENSG00000165030	NFIL3	0.00368564	0.142967	0.717219	0.00245685	-0.874832	5.99998e-50	0.00512313	0.919287	3.65318e-47	0	-1.77219	1	0.00315069	-0.100773	0.540285	0	-2.73321	1	0.00881044	1.4974	0.627245	0.00478506	0.829572	1	0.0072407	1.13419	0.00605254	0.00349604	0.377005	1	0.00384812	0.207245	0.592729	0.0115791	2.19396	1	0.00543989	0.732761	0.468873			91
ENSG00000183072	NKX2-5	0	2.35853	1	0	-2.92337	0.0361295	5.34216e-06	1.84769	0.220827	0	8.4129	1	0	0.687126	1	0	7.45187	1	0	7.87244	1	0.00239253	10.8618	0.0355544	0	5.07509	1	0	8.23933	1	0	2.34453	1	0	10.3784	1	0	5.55201	1								18
ENSG00000091592	NLRP1	0.000703482	2.14053	6.38648e-11	7.06884e-05	-2.1532	1.10344e-35	7.6571e-05	-1.4786	3.0965e-11	0	2.45096	1	0.000641427	2.28937	1.11569e-31	0	1.48994	1	0.000677726	2.91437	1	0.00478506	5.06741	0.0647147	0.00479452	4.95961	1.04829e-35	0.00087401	3.28126	1	0.000318152	0.925403	0.115312	0	4.41649	1	0.000135997	0.593936	1	99
ENSG00000132911	NMUR2	0	3.94349	1	0	-1.33841	0.54295	0	0.432657	1	0.000985792	11.9979	0.0881254	0	2.27209	1	0	9.03683	1	0	9.4574	1	0	10.2769	1	0	6.66005	1	0	9.8243	1	0	3.9295	1	0	11.9634	1	0	7.13697	1				44
ENSG00000166741	NNMT	0.00136109	0.130424	0.860335	0.000362925	-2.71929	3.5589e-234	0.000368609	-2.10292	1.61315e-85	0	-0.356942	1	0.00373567	1.89693	1.58661e-79	0	-1.31797	1	0.00203318	1.10425	1	0	-0.0779387	1	0.0142857	3.58768	4.03747e-36	0.0148582	3.64882	0.000476864	0.010393	3.43704	4.23174e-164	0	1.60858	1	0.0428392	5.27082	6.77304e-104
ENSG00000048162	NOP16	0.00890058	-0.306517	0.243829	0.0129274	0.609904	1.63243e-29	0.00756272	-0.69165	2.53385e-28	0.00295738	-1.47667	1	0.0103655	-0.0877428	0.533804	0.0283576	1.39856	1	0.00135545	-2.43223	1	0	-3.19786	1	0.00489237	-1.13907	0.0614577	0.00349604	-1.32824	1	0.0108778	-0.00914686	1	0	-1.51134	1	0.00775185	-0.476155	1		83
ENSG00000074181	NOTCH3	0.00302803	0.238876	0.43865	0.000968948	-2.26036	0	0.00121979	-1.34434	5.9549e-63	0	-1.39741	1	0.0141165	3.33422	0	0	-2.35843	1	0.000677726	-0.937597	1	0	-1.1184	1	0.0258317	3.38713	1.17609e-38	0.0201022	3.02016	0.00561705	0.00454503	0.850517	9.86972e-07	0	0.568117	1	0.00353593	0.503569	0.865996					35				96
ENSG00000141458	NPC1	0.00206457	0.83743	0.000558552	0.000848261	-0.938431	1.5413e-45	0.00120911	0.0298702	0.856058	0.000985792	0.724062	1	0.00200125	0.855898	1.38422e-11	0.000506385	-0.236962	1	0.0277868	4.59942	1.17019e-10	0.0035888	2.00423	0.946166	0.00293542	1.35745	0.0117159	0.00262203	1.55167	1	0.00236341	1.04359	1.04445e-06	0.00385971	2.68959	1	0.00652787	2.50553	2.07464e-07							70
ENSG00000185189	NRBP2	0.00377739	0.885763	2.05911e-06	0.00189135	-0.330504	9.95318e-08	0.00212262	0.0159572	0.927552	0.000985792	-0.0975389	1	0.00207822	-0.0182258	1	0.00303831	0.75044	1	0.00271091	0.684922	1	0.0215328	3.43501	0.0386708	0.00518591	1.33679	0.0019764	0.00699208	1.90113	0.682746	0.00310577	0.589473	0.0056379	0	0.867657	1	0.00462391	1.18177	0.0936211								25
ENSG00000122643	NT5C3A	0.00206457	0.174141	0.682983	0.00125429	-1.05281	1.67832e-55	0.00339583	1.41089	4.3475e-88	0	-0.910535	1	0.00122128	-0.643229	2.24056e-06	0	-1.87156	1	0.00135545	0.134722	1	0	-0.631531	1	0.000684932	-1.24571	0.133495	0.00262203	0.917029	1	0.00107566	-0.782075	0.00474843	0.0192985	3.64183	0.963161	0.000679987	-1.18458	0.618287			34
ENSG00000113569	NUP155	0.00281393	-0.742629	0.000982788	0.00566455	0.728075	9.00519e-32	0.00355254	-0.517711	8.38916e-13	0	-2.24725	1	0.00337647	-0.507639	5.38029e-06	0.00557023	0.378324	1	0.00135545	-1.20245	1	0	-1.96825	1	0.00127202	-1.77577	0.00779889	0.00087401	-1.42066	1	0.00374207	-0.324237	0.30962	0	-0.281723	1	0.00163197	-1.40592	0.254468		63
ENSG00000176046	NUPR1	0.0421325	0.851388	2.42948e-09	0.0113541	-1.81227	0.000000000000000000000000000000000000000000000000000000000000000000000000000000000000000000000000000000000000000000000000000000000000000000000000000000000000000000000000000000000000000000000000000000000000000000000000000000000000000000000000000000000000000000000000000000000000000000000002021541207254808	0.0473226	1.62971	5.15608e-215	0.0216874	-0.0805828	1	0.0262831	0.148941	0.164637	0.0167107	-0.477388	1	0.323953	3.77257	1.31134e-10	0.0514394	1.1349	0.871956	0.023092	-0.0469885	1	0.0550626	1.22348	0.983098	0.0153167	-0.660536	0.000218452	0.274039	3.53273	0.429147	0.0101998	-1.21557	0.273048			6				71
ENSG00000185290	NUPR2	0	3.94349	1	0	-1.33841	0.54295	0	0.432657	1	0.000985792	11.9979	0.0881254	0	2.27209	1	0	9.03683	1	0	9.4574	1	0	10.2769	1	0	6.66005	1	0	9.8243	1	0	3.9295	1	0	11.9634	1	0	7.13697	1				48
ENSG00000095110	NXPE1	0.000336448	0.83043	0.269799	8.70674e-05	-1.9834	5.48861e-23	0.000471891	2.21181	5.65503e-29	0	2.28361	1	0.00010776	-0.908725	0.0444745	0	1.32259	1	0	1.74316	1	0	2.56262	1	9.78474e-05	-0.0507562	1	0.00087401	3.11349	1	1.51501e-05	-2.78131	0.0105009	0.0192985	6.85138	0.218025	0.000271995	1.01457	1
ENSG00000154358	OBSCN	0.000718775	1.72432	6.34629e-06	0.000168962	-0.935529	9.13388e-09	0.000167388	-0.641344	0.00171502	0.00690054	5.07008	0.0417115	0.00043617	1.0224	4.94592e-05	0	1.08847	1	0.00271091	3.84269	0.118779	0	2.32849	1	0.0018591	3.09019	6.59857e-06	0.00349604	4.20959	0.130072	0.000424202	0.923291	0.115854	0	4.01502	1	0.000951981	2.20919	0.139338				24
ENSG00000177989	ODF3B	0.00203398	2.02659	1.08343e-18	0.000220686	-2.12883	2.67722e-77	0.000357925	-0.791775	6.61285e-09	0.000985792	1.83799	1	0.00167284	1.94752	1.05825e-42	0.00202554	2.20268	1	0.0135545	4.71401	2.98447e-07	0.00239253	2.70321	0.865125	0.00479452	3.20587	3.52907e-13	0.00524406	3.4781	0.100351	0.00181801	1.84695	2.13632e-15	0	2.80225	1	0.00339993	2.70812	1.55134e-05	34
ENSG00000184650	ODF4	0	3.94349	1	0	-1.33841	0.54295	0	0.432657	1	0.000985792	11.9979	0.0881254	0	2.27209	1	0	9.03683	1	0	9.4574	1	0	10.2769	1	0	6.66005	1	0	9.8243	1	0	3.9295	1	0	11.9634	1	0	7.13697	1				75
ENSG00000102837	OLFM4	0.046231	0.302922	0.145985	0.0481034	0.962393	7.69726e-80	0.0252773	-0.74569	1.10088e-36	0.000985792	-4.26163	1	0.0184833	-1.10462	3.04402e-31	0.0162043	-1.17769	1	0.0108436	-1.71435	1	0.035888	-0.0278944	1	0.00401174	-3.20638	1.02842e-08	0.0104881	-1.73455	1	0.0145138	-1.4069	1.82681e-16	0.00385971	-2.2961	1	0.00299194	-3.59857	9.48894e-07		2
ENSG00000173391	OLR1	0.00232455	1.39675	5.81074e-11	0.000325856	-2.38154	6.17251e-144	0.00071585	-0.499547	3.40939e-06	0	0.0760171	1	0.0038229	2.59233	5.36914e-127	0.00101277	0.701443	1	0.0379527	5.41071	2.10965e-18	0	0.355021	1	0.00919765	3.37972	7.61224e-23	0.00437005	2.49114	0.562801	0.00146956	0.696366	0.0130757	0	2.04154	1	0.00108798	0.391013	1	97						20
ENSG00000169856	ONECUT1	0.000107052	-0.457387	0.724246	5.25853e-05	-2.53396	1.19058e-42	5.87638e-05	-1.76528	1.98638e-13	0	2.56741	1	0.000138548	-0.23344	0.630318	0	1.60638	1	0	2.02695	1	0	2.84641	1	0	-0.770402	0.745692	0	2.39384	1	0.00236341	4.66187	5.61423e-105	0	4.53293	1	0.00747985	5.76441	1.82413e-46
ENSG00000116329	OPRD1	0.00341036	-0.347349	0.231624	0.00562576	1.06583	1.45642e-68	0.00211906	-1.27901	1.14169e-70	0	-2.13657	1	0.0034637	-0.34888	0.00290381	0.0111405	1.4295	1	0.00135545	-1.09174	1	0	-1.85756	1	0.000587084	-2.66606	0.000181149	0.00087401	-1.30997	1	0.00462078	0.102242	0.920502	0	-0.171043	1	0.00285594	-0.534654	1		4
ENSG00000123240	OPTN	0.00643839	0.756199	5.2267e-05	0.00276892	-0.94639	4.29441e-60	0.00491657	0.47937	2.68422e-13	0.0256306	2.77207	0.112647	0.00576258	0.636264	4.6821e-11	0.00354469	0.0527708	1	0.00609954	0.795624	1	0.00837386	1.2928	1	0.0116438	1.60296	2.45309e-05	0.0122361	1.74837	0.679464	0.00519648	0.432805	0.0611834	0.00385971	0.978253	1	0.00693586	0.861201	0.33348				97
ENSG00000206474	OR10C1	0	3.94349	1	0	-1.33841	0.54295	0	0.432657	1	0.000985792	11.9979	0.0881254	0	2.27209	1	0	9.03683	1	0	9.4574	1	0	10.2769	1	0	6.66005	1	0	9.8243	1	0	3.9295	1	0	11.9634	1	0	7.13697	1				45
ENSG00000171180	OR2M4	0	3.94349	1	0	-1.33841	0.54295	0	0.432657	1	0.000985792	11.9979	0.0881254	0	2.27209	1	0	9.03683	1	0	9.4574	1	0	10.2769	1	0	6.66005	1	0	9.8243	1	0	3.9295	1	0	11.9634	1	0	7.13697	1				35
ENSG00000176547	OR4C3	0	3.94349	1	0	-1.33841	0.54295	0	0.432657	1	0.000985792	11.9979	0.0881254	0	2.27209	1	0	9.03683	1	0	9.4574	1	0	10.2769	1	0	6.66005	1	0	9.8243	1	0	3.9295	1	0	11.9634	1	0	7.13697	1				60
ENSG00000183269	OR52E8	0	3.35853	1	0	-1.92337	0.285206	1.78072e-06	1.43266	0.607193	0	9.4129	1	0	1.68713	1	0	8.45187	1	0	8.87244	1	0	9.6919	1	0	6.07509	1	0	9.23933	1	0	3.34453	1	0.00385971	12.9634	0.20245	0	6.55201	1
ENSG00000255012	OR5M1	0	3.94349	1	0	-1.33841	0.54295	0	0.432657	1	0.000985792	11.9979	0.0881254	0	2.27209	1	0	9.03683	1	0	9.4574	1	0	10.2769	1	0	6.66005	1	0	9.8243	1	0	3.9295	1	0	11.9634	1	0	7.13697	1				61
ENSG00000187612	OR5W2	0	3.35853	1	0	-1.92337	0.2851	0	-0.152306	1	0.00197158	12.5828	0.00707659	0	1.68713	1	0	8.45187	1	0	8.87244	1	0	9.6919	1	0	6.07509	1	0	9.23933	1	0	3.34453	1	0	11.3784	1	0	6.55201	1				13
ENSG00000180433	OR6K6	0	3.94349	1	0	-1.33841	0.54295	0	0.432657	1	0.000985792	11.9979	0.0881254	0	2.27209	1	0	9.03683	1	0	9.4574	1	0	10.2769	1	0	6.66005	1	0	9.8243	1	0	3.9295	1	0	11.9634	1	0	7.13697	1				34
ENSG00000197849	OR8G1	0	3.94349	1	0	-1.33841	0.54295	0	0.432657	1	0.000985792	11.9979	0.0881254	0	2.27209	1	0	9.03683	1	0	9.4574	1	0	10.2769	1	0	6.66005	1	0	9.8243	1	0	3.9295	1	0	11.9634	1	0	7.13697	1				65
ENSG00000170605	OR9K2	0	3.94349	1	0	-1.33841	0.54295	0	0.432657	1	0.000985792	11.9979	0.0881254	0	2.27209	1	0	9.03683	1	0	9.4574	1	0	10.2769	1	0	6.66005	1	0	9.8243	1	0	3.9295	1	0	11.9634	1	0	7.13697	1				67
ENSG00000229314	ORM1	6.11724e-05	-4.66347	7.04453e-27	0.000486198	-2.90151	0.00000000000000000000000000000000000000000000000000000000000000000000000000000000000000000000000000000000000000000000000000000000000000000000000000000000000000000000000000000000000000000000000000000000000000000000000000000000000000000000000000000000000000000000000000000000000000000000000000000000000000029392334547137217	0.000308065	-2.98936	1.39653e-163	0	-0.93251	1	0.0011597	-0.745677	1.11412e-07	0	-1.89353	1	0	-1.47297	1	0	-0.653506	1	0.000587084	-1.46074	0.101235	0	-1.10607	1	0.027149	4.69395	0	0	1.03302	1	0.152589	6.82872	0.000000000000000000000000000000000000000000000000000000000000000000000000000000000000000000000000000000000000000000000000000000000000000000000000000000000000000000000000000000000000000000000000000000000000000000000000000000000000000000000000000000000000026780488810477374
ENSG00000228278	ORM2	0.000137638	-1.3289	0.0185667	0.000284478	-0.787904	3.47972e-11	0.000167388	-1.42375	1.9196e-19	0	1.38683	1	0.000343805	-0.122248	0.744005	0	0.425808	1	0	0.846377	1	0	1.66584	1	0.000391389	0.378352	1	0	1.21327	1	0.00263612	3.13278	6.19041e-62	0	3.35236	1	0.0129197	5.29776	1.2015e-57
ENSG00000099985	OSM	0.00103993	2.62156	1.01098e-19	7.58607e-05	-2.20697	1.1756e-38	0.000112185	-1.01855	1.04194e-06	0	2.30786	1	0.000661952	2.14471	1.56791e-27	0.00101277	2.9388	1	0.00948817	5.72405	1.99581e-09	0.00119627	3.59036	1	0.00146771	3.02343	5.08745e-06	0.00087401	3.13779	1	0.000409052	1.14439	0.0165406	0	4.27339	1	0.000543989	1.78294	0.489319	30						90
ENSG00000145623	OSMR	0.00114698	0.643562	0.0431021	0.000227582	-2.64171	3.12877e-159	0.000352583	-1.35489	7.99042e-31	0	0.379473	1	0.00279662	2.36062	2.08579e-100	0	-0.581552	1	0	-0.160984	1	0	0.658476	1	0.0111546	3.99577	9.14472e-41	0.00524406	3.01878	0.138819	0.00407537	2.65869	2.79918e-61	0	2.345	1	0.0133277	4.2408	7.84123e-37									89
ENSG00000122884	P4HA1	0.00712658	0.237242	0.354915	0.00411975	-1.05923	3.51779e-85	0.0101786	1.15277	3.75192e-88	0.00394317	-0.307406	1	0.00611151	0.00618217	1	0.00303831	-0.782776	1	0.0128768	1.15385	0.958855	0.00957012	0.820051	1	0.0072407	0.269681	0.669555	0.00437005	-0.21782	1	0.00451473	-0.439777	0.0769882	0.0501762	3.14457	0.947112	0.00435191	-0.442634	1			33
ENSG00000151846	PABPC3	0	3.94349	1	0	-1.33841	0.54295	0	0.432657	1	0.000985792	11.9979	0.0881254	0	2.27209	1	0	9.03683	1	0	9.4574	1	0	10.2769	1	0	6.66005	1	0	9.8243	1	0	3.9295	1	0	11.9634	1	0	7.13697	1				69
ENSG00000117115	PADI2	0.00570432	0.240681	0.361489	0.0039551	-0.606207	2.98207e-26	0.00757875	0.972332	6.09129e-57	0	-2.30607	1	0.00336108	-0.577679	1.56911e-07	0.00151915	-1.26666	1	0.00271091	-0.524023	1	0.00837386	0.973937	1	0.00479452	0.00699024	1	0.00262203	-0.4792	1	0.00201496	-1.28924	6.50696e-10	0.0424568	3.24599	0.898271	0.000543989	-2.84446	0.00316689			68
ENSG00000122133	PAEP	0	1.48406	1	1.72411e-06	-1.92337	0.0534203	1.78072e-06	-0.889272	0.442383	0	7.53843	1	1.02628e-05	1.68713	0.420012	0	6.5774	1	0	6.99797	1	0	7.81743	1	0.000195695	6.07509	0.010317	0.00087401	8.50237	0.175419	1.51501e-05	2.60757	0.722018	0.00385971	10.6415	0.399144	0	4.67754	1
ENSG00000138964	PARVG	0.0011011	2.03003	1.07994e-13	0.000116377	-2.17873	1.57199e-54	0.000204783	-0.695204	3.42326e-05	0	1.71709	1	0.00105194	2.25469	5.46057e-44	0	0.756062	1	0.0189763	6.10106	1.50648e-17	0	1.99609	1	0.00234834	3.0799	6.30335e-09	0.00087401	2.54585	1	0.000499953	0.814835	0.0923804	0	3.68261	1	0.000679987	1.4528	0.544561	64						23
ENSG00000108187	PBLD	0.00084112	0.50292	0.268089	0.000401717	-1.12398	5.11571e-26	0.000981177	1.04933	7.95744e-21	0	0.68611	1	0.00047209	-0.392101	0.095913	0.000506385	0.72622	1	0	0.145653	1	0.00119627	1.96625	1	0.000782779	0.527336	0.712299	0.00087401	1.51368	1	0.000909005	0.61825	0.132227	0.0231582	5.46582	0.20245	0.00285594	2.30869	0.00114866
ENSG00000132646	PCNA	0.00362446	-0.053853	1	0.00457406	0.728637	2.50351e-31	0.00223658	-0.956104	4.83015e-39	0	-1.9386	1	0.00376646	-0.000930279	1	0.00708939	1.00985	1	0.00203318	-0.4785	1	0	-1.65959	1	0.00156556	-1.18599	0.0964652	0.00437005	0.473724	1	0.00356027	-0.0804036	1	0	0.0269296	1	0.00258395	-0.474057	1		67
ENSG00000106333	PCOLCE	0.000688189	0.317307	0.637142	0.000210341	-2.27368	3.97508e-85	0.000181633	-1.95632	5.94461e-37	0	0.792065	1	0.00305832	3.30138	2.80636e-144	0	-0.16896	1	0	0.251609	1	0	1.07107	1	0.00772994	3.87607	2.62392e-23	0.0157322	4.88859	6.57344e-06	0.00125746	1.22115	1.69291e-05	0	2.75759	1	0.00122398	1.26414	0.445622
ENSG00000169174	PCSK9	7.64655e-05	-1.22643	0.122067	0.000313787	1.98352	3.7725e-30	8.72553e-05	-1.5234	2.49753e-13	0	2.22637	1	5.13141e-05	-2.00657	1.68661e-07	0.000506385	2.26865	1	0	1.68591	1	0	2.50537	1	0	-1.11144	0.586262	0	2.05281	1	6.06004e-05	-1.5068	0.053531	0	4.19189	1	0.000135997	0.368784	1		80
ENSG00000113721	PDGFRB	0.00393032	0.845542	6.04382e-06	0.000836192	-2.27034	0	0.000911729	-1.58794	1.29566e-77	0	-1.19289	1	0.0115149	3.15725	0	0	-2.15392	1	0.000677726	-0.73304	1	0	-0.913889	1	0.0278865	3.71992	5.49846e-50	0.0270943	3.64314	4.34855e-05	0.00501468	1.21973	2.44714e-14	0	0.772633	1	0.00367193	0.761928	0.549974					27				66
ENSG00000170525	PFKFB3	0.00816651	1.1665	7.10667e-14	0.00216548	-1.43016	6.2762e-153	0.0036202	-0.0877564	0.247012	0.00394317	0.378739	1	0.0074816	1.13674	9.07936e-42	0.00557023	0.682033	1	0.0521849	3.81521	9.65474e-09	0.017944	2.33783	0.316684	0.0175147	2.24332	1.09922e-12	0.0201022	2.4717	0.071789	0.0116201	1.72065	1.58596e-36	0.0115791	2.02215	1	0.0316874	3.10892	1.69545e-22	63
ENSG00000114268	PFKFB4	0.0022175	0.40115	0.236289	0.0010224	-1.33049	9.21313e-73	0.00335666	1.61507	1.3545e-96	0	-0.794526	1	0.00115457	-0.605569	0.000191121	0	-1.75555	1	0.00203318	0.666239	1	0.00239253	1.07025	1	0.000880626	-0.80674	0.544109	0.00174802	0.617688	1	0.000939305	-0.860167	0.0111678	0.0424568	4.76044	0.252532	0.000135997	-2.65501	0.143432			31
ENSG00000067057	PFKP	0.00458793	0.524043	0.0138918	0.00206376	-1.19841	2.863e-91	0.00560215	1.24064	3.07542e-86	0.000985792	-0.720675	1	0.00314042	-0.0496045	0.84916	0	-2.68191	1	0.00609954	1.06251	1	0.00478506	0.880899	1	0.00322896	0.0358461	1	0.00262203	0.106191	1	0.00278762	-0.217943	0.690643	0.0463165	3.94765	0.443339	0.00244795	-0.329994	1			36
ENSG00000247077	PGAM5	0.00348683	-1.12335	6.12236e-08	0.00922828	0.796829	6.33404e-42	0.00526915	-0.659386	4.4812e-22	0	-2.92946	1	0.00575231	-0.415635	0.000206476	0.0126596	0.812275	1	0.000677726	-2.46982	1	0	-2.65045	1	0.00127202	-2.45871	0.00015144	0.00087401	-2.10293	1	0.00713569	-0.0708858	1	0	-0.963932	1	0.00367193	-0.98049	0.588094		28
ENSG00000170950	PGK2	0	3.35853	1	0	-1.92337	0.284443	0	-0.152306	1	0.00197158	12.5828	0.00645776	0	1.68713	1	0	8.45187	1	0	8.87244	1	0	9.6919	1	0	6.07509	1	0	9.23933	1	0	3.34453	1	0	11.3784	1	0	6.55201	1				11
ENSG00000112137	PHACTR1	0.00105522	2.52974	3.22149e-17	6.03437e-05	-2.72782	1.03866e-53	0.000169168	-0.421173	0.0463463	0.00197158	3.80146	1	0.000661952	2.00444	5.17075e-23	0.00101277	2.84044	1	0.0182986	6.56779	1.10822e-16	0.00119627	3.49223	1	0.00136986	2.82547	8.60055e-05	0.00349604	4.37144	0.0680281	0.000303002	0.600714	0.515418	0	4.17548	1	0.000679987	1.95044	0.321044	39						28
ENSG00000019144	PHLDB1	0.00149872	1.02306	3.50134e-05	0.000447406	-1.39019	6.8129e-54	0.000391759	-1.20675	8.11209e-26	0	0.356709	1	0.00263755	2.1997	1.33505e-85	0	-0.604315	1	0.00135545	1.40302	1	0	0.635713	1	0.00968689	3.75508	2.78385e-33	0.0139842	4.28514	1.37613e-05	0.00162106	1.14329	3.66844e-07	0	2.32223	1	0.00217596	1.59781	0.0477655
ENSG00000155629	PIK3AP1	0.00134579	0.734477	0.00896755	0.000301719	-2.31771	4.00154e-137	0.00110405	0.589573	9.62393e-10	0	0.23797	1	0.00219111	1.66151	2.83251e-45	0	-0.723055	1	0.0216872	4.76878	8.50295e-12	0	0.516973	1	0.00156556	1.001	0.142796	0	0.0644071	1	0.00236341	1.60024	1.82681e-16	0	2.2035	1	0.0051679	2.69445	1.79993e-08							62
ENSG00000171608	PIK3CD	0.000764655	2.34913	8.54175e-12	6.98263e-05	-2.0946	5.52323e-30	0.000121089	-0.638728	0.00477842	0	2.51404	1	0.000590112	2.20526	2.22155e-24	0.000506385	2.55705	1	0.00338863	4.57884	0.00878407	0.00239253	4.38609	0.394109	0.00136986	3.14068	1.34957e-05	0.00087401	3.34452	1	0.000257551	0.685793	0.484277	0.00385971	5.4836	1	0.000271995	1.2462	0.966384	89
ENSG00000118762	PKD2	0.00417501	1.30851	2.09599e-12	0.00143187	-0.616988	1.43188e-23	0.000936659	-1.14728	9.5277e-35	0.0315453	4.21055	0.000144909	0.00368949	1.23353	1.16167e-29	0.00911493	2.44753	0.867031	0.0135545	3.01327	0.0046885	0.0107664	2.75801	0.298742	0.0138943	3.03243	1.75774e-20	0.00961411	2.56927	0.183026	0.00328757	0.941124	3.35704e-06	0	1.11907	1	0.0050319	1.55517	0.0132994	80			5
ENSG00000104368	PLAT	0.00126933	1.12392	1.62578e-05	0.000279305	-1.87829	2.60694e-78	0.000309845	-1.21285	4.95682e-22	0	0.688382	1	0.00260163	2.68713	2.08717e-119	0	-0.272643	1	0	0.147925	1	0	0.967385	1	0.00684932	3.58218	4.79695e-25	0.0113621	4.33703	4.20994e-05	0.000666604	0.162783	0.987089	0	2.65391	1	0.000951981	0.835472	0.900916
ENSG00000122861	PLAU	0.00197281	1.48305	2.73412e-12	0.000345683	-1.86603	8.81684e-89	0.000614349	-0.379456	0.000799745	0	0.390528	1	0.00273504	2.32856	4.32362e-95	0.000506385	0.430428	1	0.0169432	4.57382	1.61357e-09	0	0.669531	1	0.00254403	1.83185	0.000345695	0.00262203	2.21974	1	0.00134836	0.898768	0.000426864	0	2.35605	1	0.000679987	0.119231	1	82						89
ENSG00000011422	PLAUR	0.00897705	0.846249	4.31419e-07	0.0025534	-1.71415	5.43168e-220	0.00708727	0.687884	7.54829e-31	0	-2.38084	1	0.012064	1.45286	1.21732e-72	0.00101277	-1.75663	1	0.111147	4.46741	2.31657e-15	0	-2.10184	1	0.0120352	1.2523	0.00135021	0.0087401	0.906381	1	0.00663574	0.389454	0.0823874	0.00385971	0.584818	1	0.00271995	-0.846704	0.768927							34
ENSG00000137841	PLCB2	0.00122345	2.26375	1.19848e-14	0.000106033	-2.27903	1.51795e-49	0.000160265	-1.05107	1.91673e-08	0.000985792	2.77386	1	0.00109812	2.43157	1.97821e-42	0	0.810421	1	0.0135545	5.6723	2.66743e-09	0	2.05045	1	0.00273973	3.36068	3.20942e-09	0.00262203	3.60513	0.424488	0.000530253	0.95987	0.0483962	0	3.73697	1	0.000135997	-0.0870338	1	54						93
ENSG00000115956	PLEK	0.00113169	1.35853	3.09511e-07	0.000181893	-2.18603	1.76329e-82	0.000555585	0.351988	0.00580149	0	1.07008	1	0.00147785	2.02495	2.40699e-50	0.000506385	1.11054	1	0.0135545	4.95187	3.36937e-10	0	1.34908	1	0.00136986	1.66005	0.0132355	0	0.896517	1	0.000696904	0.626104	0.147825	0	3.03561	1	0.000679987	0.801577	0.938365							79
ENSG00000147872	PLIN2	0.00224808	1.52268	8.54175e-12	0.000397407	-1.79841	7.30505e-78	0.00142992	1.22417	7.50062e-36	0.000985792	1.24047	1	0.00105194	0.382104	0.0317852	0.00303831	2.09097	1	0.0264313	5.05396	5.37497e-12	0.0035888	2.52114	0.717396	0.00146771	0.914376	0.265181	0.00699208	3.24268	0.0804513	0.000469653	-0.802671	0.0648489	0.00385971	3.20599	1	0.00122398	0.708189	0.866355	88						57
ENSG00000152952	PLOD2	0.00523024	-0.0905403	0.939306	0.00363442	-1.14268	2.65214e-94	0.00922235	1.12731	2.74439e-80	0	-2.50149	1	0.00548035	-0.0256152	0.959152	0.000506385	-2.46239	1	0.00271091	-0.719519	1	0.00119627	-1.22236	1	0.00636008	0.213218	0.772074	0.00786609	0.647997	1	0.0081962	0.581323	0.00074482	0.0501762	3.27301	0.80352	0.0125118	1.18829	0.0249164			43
ENSG00000130300	PLVAP	0.00108581	-0.0533732	1	0.000474991	-2.05882	1.18304e-140	0.000115747	-3.6935	8.13164e-156	0	-0.212813	1	0.00667084	3.5541	0	0	-1.17384	1	0	-0.75327	1	0	0.0661903	1	0.0131115	3.61016	2.4865e-35	0	-0.386376	1	0.00304517	1.50489	2.61374e-17	0	1.75271	1	0.00367193	1.75018	0.00359962					8
ENSG00000161381	PLXDC1	0.000519965	-0.0526379	1	0.000221548	-2.13132	4.45859e-90	0.000144238	-2.27319	2.87521e-52	0	0.829186	1	0.00294543	3.26708	3.62526e-177	0	-0.131839	1	0	0.28873	1	0	1.10819	1	0.00998043	4.31175	6.34819e-45	0.00174802	2.24309	1	0.00122716	1.22365	1.09942e-06	0	2.79471	1	0.00190396	1.89284	0.0188253					86				75
ENSG00000120594	PLXDC2	0.00218691	0.98865	2.08852e-05	0.00044913	-2.16771	4.54137e-137	0.000844061	-0.568861	2.26745e-08	0	-0.216461	1	0.00474143	2.62157	7.3015e-183	0.00151915	0.824337	1	0.01491	3.78007	3.44468e-05	0	0.0625425	1	0.00890411	3.02563	1.97613e-17	0.00349604	1.93434	1	0.00262097	1.26719	4.67385e-10	0	1.74906	1	0.00190396	0.838065	0.68465					83
ENSG00000147588	PMP2	0	3.94349	1	0	-1.33841	0.54295	0	0.432657	1	0.000985792	11.9979	0.0881254	0	2.27209	1	0	9.03683	1	0	9.4574	1	0	10.2769	1	0	6.66005	1	0	9.8243	1	0	3.9295	1	0	11.9634	1	0	7.13697	1				52
ENSG00000109099	PMP22	0.00165165	0.43439	0.15952	0.00047844	-2.21028	2.39745e-167	0.000952685	-0.506177	5.51271e-08	0	-0.340878	1	0.00541364	2.73246	1.37786e-209	0	-1.3019	1	0.0108436	3.21507	0.00107772	0	-0.0618747	1	0.00821918	2.77827	1.95581e-16	0.00437005	2.07331	0.828358	0.00295427	1.3184	3.76084e-13	0	1.62465	1	0.00380792	1.67189	0.00554053					57
ENSG00000130653	PNPLA7	0.000611724	1.38517	0.00115194	0.000112929	-1.90873	7.29614e-32	0.00029738	0.349241	0.0724556	0.000985792	2.96995	1	0.00043617	0.923566	0.000211644	0.000506385	2.00893	1	0.00203318	3.43503	0.360891	0.0107664	5.59317	0.00910712	0.00234834	3.34101	8.65111e-08	0.00262203	3.80193	0.373484	0.000712054	1.61964	1.12929e-05	0	3.93272	1	0.00108798	2.29846	0.0813865								6
ENSG00000133110	POSTN	0.0086253	1.22801	3.13239e-16	0.00119567	-2.58765	0	0.00191962	-1.24592	9.13144e-85	0	-1.9654	1	0.0189554	3.05601	0	0.000506385	-1.92624	1	0.00813272	1.19675	1	0	-1.6864	1	0.0549902	3.93906	9.16382e-68	0.0970151	4.68859	4.13292e-14	0.00755989	1.02511	2.56375e-11	0	0.000126153	1	0.00679987	0.855197	0.292837	45				23				40
ENSG00000185668	POU3F1	0	1.94349	1	1.72411e-06	-1.33841	0.374242	5.34216e-06	1.11073	0.553341	0	7.99786	1	5.13141e-06	1.46473	0.691238	0	7.03683	1	0	7.4574	1	0	8.27686	1	0	4.66005	1	0	7.8243	1	0	1.9295	1	0.00385971	11.156	0.311104	0	5.13697	1
ENSG00000132170	PPARG	0.0126474	-0.285791	0.273871	0.0131368	-0.465898	5.72988e-19	0.0235589	0.936862	1.41372e-63	0	-3.96282	1	0.00931351	-0.777496	1.33661e-15	0.00202554	-2.60174	1	0.00271091	-2.18117	1	0	-3.68382	1	0.00215264	-2.77607	1.95721e-06	0.00611807	-1.13607	1	0.00927185	-0.743483	6.51188e-05	0.12737	3.09166	0.80352	0.0051679	-1.53659	0.0974938			60
ENSG00000143847	PPFIA4	0.000749362	1.03276	0.00217648	0.000185341	-1.77828	9.58327e-50	0.000803105	1.80162	5.76784e-53	0	1.3522	1	0.000302753	-0.356297	0.178283	0	0.391175	1	0	0.811743	1	0	1.6312	1	0.000391389	0.343542	1	0.00087401	2.18044	1	0.000181801	-0.993946	0.080554	0.00385971	4.31953	1	0.000135997	-0.506888	1			78
ENSG00000173281	PPP1R3B	0.00347153	0.285031	0.301237	0.00208531	-0.897712	1.30874e-50	0.00448563	0.972809	5.17055e-51	0	-1.54928	1	0.00263755	-0.137072	0.36926	0.00151915	-0.509579	1	0.00542181	1.08212	1	0.00717759	1.53853	0.901406	0.00342466	0.291301	0.718177	0.00349604	0.600052	1	0.00299972	0.0675209	1	0.0308777	3.5881	0.77035	0.00407992	0.551278	0.768988			86
ENSG00000232423	PRAMEF6	0	3.94349	1	0	-1.33841	0.54295	0	0.432657	1	0.000985792	11.9979	0.0881254	0	2.27209	1	0	9.03683	1	0	9.4574	1	0	10.2769	1	0	6.66005	1	0	9.8243	1	0	3.9295	1	0	11.9634	1	0	7.13697	1				29
ENSG00000188783	PRELP	0.000657603	-0.095925	1	0.000212927	-2.66383	4.19564e-155	0.000432715	-0.920852	1.10425e-15	0	0.456761	1	0.00372027	3.1966	2.85615e-199	0	-0.504263	1	0	-0.0836948	1	0	0.735765	1	0.0133072	4.35507	1.20085e-53	0.00786609	3.61387	0.00808163	0.00109081	0.649679	0.0388748	0	2.42229	1	0.00135997	1.06502	0.525544					68				59
ENSG00000122304	PRM2	0	3.94349	1	0	-1.33841	0.54295	0	0.432657	1	0	9.99786	1	0	2.27209	1	0	9.03683	1	0	9.4574	1	0	10.2769	1	0	6.66005	1	0	9.8243	1	0	3.9295	1	0.00385971	13.9634	0.162748	0	7.13697	1
ENSG00000176532	PRR15	0.000994051	0.401985	0.339807	0.000706022	-0.271801	0.00617177	0.000997203	0.539374	2.0774e-07	0	0.3522	1	0.000569587	-0.462621	0.018652	0	-0.608825	1	0	-0.188257	1	0.00239253	2.21797	1	0.000195695	-1.39884	0.267789	0	0.178637	1	0.000484803	-0.642659	0.165215	0.0154388	4.64326	0.620758	0.000135997	-1.50779	0.71071
ENSG00000206260	PRR23A	0	3.94349	1	0	-1.33841	0.54295	0	0.432657	1	0.000985792	11.9979	0.0881254	0	2.27209	1	0	9.03683	1	0	9.4574	1	0	10.2769	1	0	6.66005	1	0	9.8243	1	0	3.9295	1	0	11.9634	1	0	7.13697	1				42
ENSG00000010438	PRSS3	0.00244689	0.0543335	1	0.00192066	-0.616577	2.66647e-20	0.0037502	1.0096	1.29369e-45	0	-1.26981	1	0.00154969	-0.661223	5.24488e-07	0.000506385	-1.23054	1	0.000677726	-0.80997	1	0.00119627	0.00948973	1	0.000391389	-2.28452	0.00656728	0	-1.44337	1	0.00142411	-0.740545	0.00576187	0.0424568	4.2839	0.276047	0.00122398	-0.806133	0.887111			98
ENSG00000185198	PRSS57	0	3.94349	1	0	-1.33841	0.54295	0	0.432657	1	0.000985792	11.9979	0.0881254	0	2.27209	1	0	9.03683	1	0	9.4574	1	0	10.2769	1	0	6.66005	1	0	9.8243	1	0	3.9295	1	0	11.9634	1	0	7.13697	1				77
ENSG00000106772	PRUNE2	0.00100934	1.05248	0.000673567	0.000282754	-1.49217	3.3926e-42	0.000984738	1.56056	2.48226e-45	0	0.94801	1	0.000389987	-0.40364	0.0935204	0	-0.0130154	1	0	0.407553	1	0.00478506	3.5544	0.289325	0.000978474	1.08331	0.222026	0	0.774447	1	0.000151501	-1.64725	0.00067686	0.00771942	4.50122	1	0	-1.91288	0.595472			100
ENSG00000204540	PSORS1C1	0	-0.14397	1	1.03446e-05	-1.0974	0.0757317	2.13686e-05	0.673665	0.391536	0	5.9104	1	1.02628e-05	-0.142949	0.943325	0	4.94937	1	0	5.36994	1	0.00478506	8.6919	0.00828158	9.78474e-05	3.61566	0.34045	0	5.73683	1	3.03002e-05	1.51446	0.733241	0	7.87592	1	0	3.0495	1								5
ENSG00000124212	PTGIS	0.00120815	1.23751	2.05911e-06	0.000114653	-3.22361	5.56116e-163	0.000400662	-0.557736	1.02936e-05	0	0.864716	1	0.00272478	3.11792	2.2736e-156	0	-0.0963091	1	0	0.32426	1	0	1.14372	1	0.00880626	4.15522	8.25725e-39	0.0104881	4.40709	5.00517e-05	0.000712054	0.442996	0.418465	0	2.83024	1	0.000271995	-0.40864	1									95
ENSG00000087494	PTHLH	1.52931e-05	-1.77075	0.128251	2.49996e-05	-2.93932	1.21089e-33	4.09566e-05	-1.53697	2.22053e-07	0	3.27676	1	0.000138548	0.555881	0.222733	0	2.31573	1	0	2.7363	1	0	3.55576	1	0.000489237	2.55851	0.0288325	0	3.1032	1	0.00142411	4.62899	6.21735e-68	0	5.24228	1	0.00407992	5.59132	1.3042e-27
ENSG00000101213	PTK6	0.004435	0.67484	0.000447332	0.00212065	-0.821157	8.57676e-43	0.00485246	1.21314	5.15298e-81	0	-1.5284	1	0.00147785	-1.00703	5.14987e-16	0.00101277	-0.90397	1	0.000677726	-1.06861	1	0.0035888	0.751341	1	0.000880626	-1.54207	0.0408629	0.00174802	-0.116508	1	0.00145441	-0.973174	3.34197e-05	0.0424568	4.02478	0.372803	0.000543989	-2.06638	0.0842555			41
ENSG00000080031	PTPRH	0.000917586	0.631056	0.139074	0.000400855	-1.13065	1.19321e-23	0.00106843	1.27156	2.47246e-27	0	0.684975	1	0.000425907	-0.551127	0.0236228	0.000506385	0.725085	1	0.000677726	1.14565	1	0	0.963979	1	0.000489237	-0.062188	1	0	0.511412	1	0.000696904	0.224342	0.884741	0.0231582	5.46468	0.273439	0.000407992	-0.172509	1
ENSG00000151490	PTPRO	0.00657603	-0.291783	0.292347	0.0101972	0.952152	5.63103e-65	0.00502519	-0.861199	5.65439e-40	0	-3.02668	1	0.00521865	-0.670081	8.6776e-11	0.0156979	1.01499	1	0.00542181	-0.396514	1	0.00478506	-0.425398	1	0.0018591	-2.04091	0.000822684	0.00174802	-1.6151	1	0.00602974	-0.419919	0.0806147	0	-1.06115	1	0.00367193	-1.07787	0.452453		5
ENSG00000153233	PTPRR	9.17586e-05	-0.593448	0.553402	4.56888e-05	-2.70247	3.66592e-45	0.000411346	2.64678	7.11588e-52	0	2.62717	1	0.000164205	0.0924807	0.951846	0	1.66615	1	0	2.08671	1	0	2.90617	1	9.78474e-05	0.293728	1	0	2.45361	1	9.09005e-05	-0.607445	0.654683	0	4.5927	1	0	-0.23372	1			82
ENSG00000130508	PXDN	0.00171283	0.220156	0.600585	0.000550852	-2.27975	6.79923e-192	0.000527093	-1.80475	1.9278e-74	0	-0.598798	1	0.0079383	3.27023	0	0	-1.55982	1	0.00271091	1.18454	1	0	-0.319794	1	0.0197652	3.82604	2.30453e-46	0.0174802	3.6293	0.000357479	0.00375722	1.41326	1.25021e-16	0	1.36673	1	0.00312794	1.13603	0.195167					29				72
ENSG00000112531	QKI	0.00293627	1.15333	2.56372e-09	0.000508612	-2.28115	3.91843e-182	0.00102391	-0.556659	1.17706e-09	0	-0.48495	1	0.00544956	2.51223	1.83622e-206	0.00151915	0.555538	1	0.0271091	4.35245	2.85113e-10	0.00119627	0.794558	1	0.00958904	2.85686	5.95862e-18	0.00262203	1.343	1	0.00368147	1.50543	1.69425e-18	0.00385971	2.48108	1	0.00639187	2.26301	1.4132e-06					59		76
ENSG00000184672	RALYL	0	3.94349	1	0	-1.33841	0.54295	0	0.432657	1	0.000985792	11.9979	0.0881254	0	2.27209	1	0	9.03683	1	0	9.4574	1	0	10.2769	1	0	6.66005	1	0	9.8243	1	0	3.9295	1	0	11.9634	1	0	7.13697	1				53
ENSG00000108551	RASD1	0.00125403	-0.262669	0.557955	0.00113188	-0.818654	1.1348e-28	0.00117706	-0.475686	6.06332e-08	0	-0.621445	1	0.001601	0.093483	0.637913	0	-1.58247	1	0	-1.1619	1	0	-0.342441	1	0.000782779	-0.785654	0.450304	0	-0.795008	1	0.00769624	2.55579	3.55568e-78	0	1.34408	1	0.0327754	4.55151	2.97584e-64
ENSG00000107551	RASSF4	0.00497025	1.07729	9.07224e-10	0.0020241	-0.555795	5.05605e-21	0.00167566	-0.702478	4.69023e-24	0	-1.31247	1	0.00516733	1.25785	2.06729e-45	0.00405108	0.898704	1	0.0467631	4.29609	2.0747e-11	0.0035888	0.967385	1	0.00675147	1.49874	0.000268079	0.0087401	1.97624	0.565908	0.00390872	0.711188	0.000270962	0	0.653055	1	0.00407992	0.789382	0.50757							65
ENSG00000144642	RBMS3	0.000351741	0.600677	0.338719	8.62053e-05	-2.35968	3.85447e-54	9.61589e-05	-1.61887	1.33685e-16	0	2.0035	1	0.00108786	2.78763	3.44607e-66	0	1.04248	1	0	1.46305	1	0	2.28251	1	0.00587084	4.77701	8.25725e-39	0.00174802	3.42057	0.748339	0.000727204	1.69246	5.0494e-08	0	3.96903	1	0.000951981	2.16255	0.0783122									94
ENSG00000138207	RBP4	0.000550551	-0.577524	0.202161	0.00064223	-0.746665	4.5623e-16	0.000649963	-0.471604	3.0178e-05	0	0.237138	1	0.000805632	-0.0480125	0.940848	0	-0.723887	1	0	-0.303318	1	0	0.516142	1	0.000782779	0.0759229	1	0	0.0635754	1	0.00396932	2.44387	1.00566e-44	0	2.20266	1	0.0209436	4.78647	4.10876e-51
ENSG00000142552	RCN3	0.00435853	1.28119	4.00596e-13	0.00129049	-1.02381	3.86518e-67	0.00143348	-0.511225	2.4819e-09	0.000985792	0.0667512	1	0.00455156	1.50665	9.07325e-52	0.00101277	-0.308942	1	0.00745499	2.11496	0.222241	0.00957012	2.51827	0.372997	0.0163405	3.18393	1.74514e-26	0.0367084	4.33468	4.3728e-08	0.00268157	0.540657	0.025276	0	1.03191	1	0.00203996	0.211043	1	70
ENSG00000189056	RELN	0	-2.57221	0.0555174	2.15513e-05	-2.94175	1.33861e-29	2.13686e-05	-2.28476	7.40017e-11	0	3.48216	1	8.21026e-05	-0.0241532	1	0	2.52113	1	0	2.9417	1	0	3.76116	1	0	0.14435	1	0	3.3086	1	0.00128776	4.74105	4.0728e-64	0	5.44768	1	0.00598388	6.50988	1.79244e-47
ENSG00000102032	RENBP	0.00123874	1.1679	5.00698e-05	0.000263788	-1.88689	1.16359e-66	0.00059298	0.049832	0.798619	0	0.764238	1	0.00174981	1.93672	1.18392e-44	0.000506385	0.804412	1	0.0250759	5.51674	1.5809e-14	0	1.04324	1	0.00273973	2.31836	1.38029e-05	0.00087401	1.59187	1	0.000999906	0.843301	0.00981769	0	2.72976	1	0.000543989	0.230077	1							41
ENSG00000223638	RFPL4A	1.52931e-05	1.94349	0.735183	6.89643e-06	-0.338412	0.738646	7.12288e-06	0.054145	1	0.00197158	8.67593	0.0881254	0	-0.815375	0.625012	0	5.94937	1	0	6.36994	1	0	7.1894	1	0	3.57259	1	0	6.73683	1	0	0.842033	1	0	8.87592	1	0	4.0495	1				89
ENSG00000090104	RGS1	0.00500084	0.773079	1.86102e-05	0.00119222	-2.14755	0.0000000000000000000000000000000000000000000000000000000000000000000000000000000000000000000000000000000000000000000000000000000000000000000000000000000000000000000000000000000000000000000000000000000000000000000000000000000000000000000000000000000000000000000000000000000000000000000000000000000000000000000000000017127759	0.0031216	0.0798066	0.315291	0	-1.60785	1	0.0106374	2.26792	7.23179e-189	0	-2.56888	1	0.0454077	3.95475	8.22453e-10	0	-1.32885	1	0.0235812	3.03009	1.00489e-28	0	-1.78142	1	0.00539343	0.888412	8.4831e-08	0	0.357673	1	0.00326394	0.180679	1					77		84
ENSG00000076344	RGS11	0.000244689	2.03096	0.00161987	2.06893e-05	-2.60145	2.73658e-18	2.31494e-05	-1.79341	4.46328e-06	0	3.82793	1	0.000205257	1.9292	5.22748e-08	0	2.86691	1	0	3.28748	1	0.00119627	5.11699	0.617402	0.00234834	5.39702	4.39194e-17	0.0087401	7.21764	8.22517e-08	0.000151501	1.32284	0.159045	0	5.79346	1	0.000407992	2.99742	0.239438
ENSG00000188026	RILPL1	0.00215633	0.866226	0.000102319	0.00112498	-0.25543	0.000247842	0.0010346	-0.316896	0.000855403	0	-0.311618	1	0.00157021	0.410062	0.00281807	0.00151915	0.729063	1	0.00609954	2.47498	0.102239	0.0155515	3.78215	0.0355544	0.00459883	1.9625	1.95302e-06	0.00174802	1.10092	1	0.00166651	0.478359	0.107125	0	1.65391	1	0.00135997	0.292619	1								14
ENSG00000166532	RIMKLB	0.00064231	1.91033	1.12098e-07	5.17232e-05	-2.79138	4.55823e-52	8.01324e-05	-1.49086	2.70084e-11	0.000985792	3.37947	1	0.000733792	2.47047	1.57415e-36	0.00101277	3.00709	1	0.00271091	4.172	0.0379068	0.00837386	5.68067	0.00572412	0.00430528	4.70069	4.81957e-26	0.00524406	5.03174	0.00182903	0.000545403	1.65513	1.19135e-05	0	4.34133	1	0.000271995	1.10722	1								4
ENSG00000172602	RND1	0.000351741	0.19978	0.964648	0.000190514	-1.34166	8.80943e-20	0.00017273	-1.10492	3.9707e-09	0	1.61848	1	0.000318148	0.0109634	1	0	0.657455	1	0.000677726	2.08019	1	0	1.89748	1	9.78474e-05	-0.71716	0.947527	0	1.44492	1	0.00246946	3.31263	4.00994e-42	0	3.58401	1	0.0126477	5.52917	2.79738e-36
ENSG00000178828	RNF186	0.00215633	-0.107659	0.915382	0.00134136	-1.41905	9.91366e-100	0.0049878	1.8849	3.29972e-161	0	-1.24561	1	0.0013239	-0.875696	1.05311e-11	0	-2.20664	1	0	-1.78607	1	0	-0.96661	1	0.000880626	-1.25881	0.115798	0.00087401	-0.418879	1	0.00101506	-1.20644	1.01456e-06	0.0154388	3.04303	1	0.00108798	-0.934197	0.726703			11
ENSG00000169855	ROBO1	0.000734068	0.542787	0.194451	0.000210341	-2.1143	8.02125e-85	0.000194099	-1.71376	1.89788e-33	0	0.917041	1	0.00236558	2.84307	1.0252e-122	0	-0.0439844	1	0	0.376584	1	0	1.19604	1	0.00694716	3.84698	4.991e-29	0.0104881	4.45999	3.84308e-05	0.00148471	1.61487	1.00023e-12	0	2.88257	1	0.00203996	2.07627	0.00538114
ENSG00000167325	RRM1	0.00905351	-0.460594	0.0389734	0.0146308	0.620776	1.30795e-30	0.00898017	-0.601474	6.95797e-22	0	-3.65173	1	0.0110171	-0.182879	0.113801	0.0222809	0.881565	1	0.00271091	-1.87004	1	0.00119627	-2.37268	1	0.00391389	-1.62974	0.0046903	0.00699208	-0.654924	1	0.0115595	-0.099191	0.968974	0	-1.68621	1	0.00611988	-0.986535	0.509635		71
ENSG00000175792	RUVBL1	0.00567374	-0.477079	0.0401878	0.00951276	0.728204	2.6457e-38	0.00509642	-0.798492	3.15135e-34	0	-2.99508	1	0.00727634	-0.118921	0.378265	0.013166	0.801085	1	0.00271091	-1.21325	1	0	-2.71608	1	0.00332681	-1.20059	0.0544518	0.00349604	-0.846361	1	0.00754474	-0.0557925	1	0	-1.02955	1	0.00271995	-1.46188	0.171659		38
ENSG00000184330	S100A7A	0	3.94349	1	0	-1.33841	0.54295	0	0.432657	1	0.000985792	11.9979	0.0881254	0	2.27209	1	0	9.03683	1	0	9.4574	1	0	10.2769	1	0	6.66005	1	0	9.8243	1	0	3.9295	1	0	11.9634	1	0	7.13697	1				33
ENSG00000143546	S100A8	0.000382327	0.957432	0.110479	9.31018e-05	-1.93217	3.99162e-29	0.000249301	0.357889	0.0883892	0	2.22637	1	0.000600375	1.8328	4.29942e-17	0.000506385	2.26865	1	0.0128768	6.07197	4.76535e-10	0.00119627	3.50868	1	0.00107632	2.5103	0.00303497	0	2.05281	1	0.000196951	0.00893068	1	0	4.19189	1	0	-0.634522	1							80
ENSG00000163993	S100P	0.0227867	-0.0829038	0.909999	0.01886	-0.704816	2.30775e-44	0.0398739	1.12629	1.15776e-97	0	-4.61418	1	0.015969	-0.643305	1.09883e-11	0.00455746	-2.25301	1	0.00677726	-1.69491	1	0.00239253	-2.75015	1	0.00381605	-2.62893	2.401e-06	0.0087401	-1.32802	1	0.0144986	-0.750821	2.27505e-05	0.331935	3.79677	0.252532	0.00530389	-2.15201	0.00500117			30
ENSG00000213694	S1PR3	0.000810534	0.470764	0.276416	0.000193962	-2.52245	1.8017e-125	0.000391759	-0.790668	8.96606e-11	0	0.707839	1	0.00305832	3.13612	1.63946e-170	0	-0.253186	1	0.00135545	1.75465	1	0	0.986843	1	0.00684932	3.60278	2.49388e-25	0.0087401	4.00528	0.00106809	0.000984756	0.760786	0.014617	0	2.67336	1	0.00108798	1.02612	0.655762					98
ENSG00000148965	SAA4	1.52931e-05	-1.5643	0.248842	2.06893e-05	-3.00744	2.96388e-30	1.42458e-05	-2.84863	1.01234e-13	0	3.48216	1	3.59199e-05	-1.18734	0.0280964	0	2.52113	1	0	2.9417	1	0	3.76116	1	0	0.14435	1	0	3.3086	1	0.00136351	4.89813	3.58075e-70	0	5.44768	1	0.00679987	6.75411	1.70384e-55
ENSG00000244486	SCARF2	0.000948172	1.52846	6.3479e-07	0.000133618	-2.23043	8.22754e-62	0.000158484	-1.40865	8.03488e-17	0	1.47822	1	0.00148298	2.65434	4.9299e-69	0	0.517197	1	0.000677726	1.93973	1	0	1.75723	1	0.00772994	4.62663	1.14772e-36	0.00699208	4.49039	0.00202663	0.000666604	0.990897	0.0103345	0	3.44375	1	0.000679987	1.21216	0.689923									100
ENSG00000110484	SCGB2A2	0	3.94349	1	0	-1.33841	0.54295	0	0.432657	1	0.000985792	11.9979	0.0881254	0	2.27209	1	0	9.03683	1	0	9.4574	1	0	10.2769	1	0	6.66005	1	0	9.8243	1	0	3.9295	1	0	11.9634	1	0	7.13697	1				62
ENSG00000125775	SDCBP2	0.000856413	0.382992	0.382154	0.000358614	-1.57849	5.26873e-62	0.00136581	1.70928	1.7344e-72	0	0.545617	1	0.000549061	-0.310646	0.145903	0	-0.415408	1	0	0.00516053	1	0	0.82462	1	0.000880626	0.539035	0.703531	0	0.372054	1	0.000545403	-0.275736	0.787354	0.00771942	4.09817	1	0.000815984	0.498273	1			50
ENSG00000124233	SEMG1	0	0.85603	1	5.17232e-06	-0.990489	0.342345	1.2465e-05	1.11073	0.301175	0	6.9104	1	5.13141e-06	0.272088	1	0	5.94937	1	0	6.36994	1	0	7.1894	1	0	3.57259	1	0	6.73683	1	1.51501e-05	1.9295	0.840172	0.00385971	9.96338	0.467851	0	4.0495	1
ENSG00000197249	SERPINA1	0.0225726	-0.841503	2.47176e-06	0.0142627	-2.34248	0	0.018986	-1.32781	1.0043e-107	0	-5.3415	1	0.0359507	-0.165333	0.131917	0.00101277	-4.71753	1	0.00813272	-2.18131	1	0	-5.0625	1	0.0168297	-1.24169	0.0249666	0.0174802	-1.1224	1	0.508816	4.37486	0	0	-3.37598	1	1.78823	5.72949	8.16997e-235
ENSG00000196136	SERPINA3	0.000152931	-5.18649	5.32193e-57	0.00123877	-3.26047	0	0.00117706	-2.70779	0.0000000000000000000000000000000000000000000000000000000000000000000000000000000000000000000000000000000000000000000000000000000000000000000000000000000000000000000000000000000000000000000000000000000000000000000000000000000000000000000000000000000000000000041593809006327537	0	-2.59273	1	0.00370488	-0.733637	6.89235e-12	0	-3.55375	1	0	-3.13319	1	0	-2.31373	1	0.00136986	-2.02201	0.00162939	0	-2.76629	1	0.101324	5.17355	0	0	-0.627204	1	0.377257	6.35214	0.000000000000000000000000000000000000000000000000000000000000000000000000000000000000000000000000000000000000000000000000000000000000000000000000000000000000000000000000000000000000000000000000000000000000000000000000000000000000000000000000000000000000000000000000019549317662270247
ENSG00000100665	SERPINA4	0	-1.83787	0.248834	1.03446e-05	-3.25268	5.56123e-21	8.9036e-06	-2.69663	2.16679e-08	0	4.2165	1	4.10513e-05	-0.230412	0.81796	0	3.25547	1	0	3.67604	1	0	4.4955	1	0	0.878691	1	0	4.04294	1	0.000863555	5.05956	2.6281e-48	0	6.18202	1	0.00353593	6.49954	1.3404e-30
ENSG00000188488	SERPINA5	0	-3.55236	0.000872921	3.44821e-05	-3.30729	8.254e-64	1.60265e-05	-3.70485	2.47954e-32	0	2.502	1	0.000118022	-0.543829	0.16183	0	1.54098	1	0	1.96155	1	0	2.78101	1	0	-0.835805	0.753711	0	2.32844	1	0.00281792	5.02518	1.81344e-133	0	4.46753	1	0.0138717	6.80666	6.88749e-96
ENSG00000170099	SERPINA6	4.58793e-05	-2.52003	0.000103187	0.000309477	-0.29777	0.0253048	0.000195879	-0.99934	2.39159e-10	0	1.52822	1	0.000236045	-0.546188	0.0399702	0	0.567191	1	0.000677726	1.9898	1	0	1.80722	1	0	-1.80959	0.219944	0	1.35465	1	0.00187861	2.70299	1.42443e-37	0	3.49374	1	0.00870383	4.82618	1.8422e-37
ENSG00000197632	SERPINB2	0	2.94349	1	0	-2.33841	0.14267	0	-0.567343	0.708934	0.00197158	11.5828	0.0110199	0	1.27209	1	0	8.03683	1	0	8.4574	1	0	9.27686	1	9.78474e-05	7.07509	0.0621289	0	8.8243	1	0	2.9295	1	0	10.9634	1	0	6.13697	1				15
ENSG00000117601	SERPINC1	1.52931e-05	1.62156	0.801826	9.48259e-06	-0.0753779	1	3.56144e-06	-1.23031	0.244941	0.00197158	8.33489	0.0881254	5.13141e-06	-0.0498399	1	0	5.64452	1	0.000677726	7.13547	0.246666	0	6.88454	1	0	3.26773	1	0.00087401	7.50237	0.289605	0	0.537179	1	0	8.57107	1	0	3.74465	1				92
ENSG00000106366	SERPINE1	0.0130909	1.25959	3.45321e-19	0.00143015	-2.95928	0	0.00369143	-0.807268	2.1814e-40	0	-2.53717	1	0.0165078	1.84505	4.59732e-140	0.000506385	-2.49808	1	0.0162654	1.56915	0.386283	0	-2.25817	1	0.101761	4.28106	1.0756e-102	0.145086	4.69329	3.1973e-15	0.0308607	2.65902	2.62681e-139	0.00385971	0.428473	1	0.102678	4.25899	3.02093e-70	31								10
ENSG00000132386	SERPINF1	0.000749362	-0.262056	0.658764	0.000370683	-2.10257	4.26216e-126	0.000324091	-1.79311	2.23098e-54	0	0.110637	1	0.00256057	1.79182	3.10078e-58	0	-0.850387	1	0.00135545	1.15667	1	0	0.389641	1	0.00949119	3.46339	8.01573e-28	0.00699208	3.11311	0.0544491	0.00642364	3.13921	2.1496e-108	0	2.07616	1	0.0269275	5.04567	9.78193e-77
ENSG00000167711	SERPINF2	0.000168224	-1.1422	0.0388321	0.000243099	-1.28122	1.94896e-28	0.000267108	-0.729818	4.8626e-07	0	1.30786	1	0.000194994	-1.06456	1.962e-05	0	0.346835	1	0	0.767404	1	0	1.58686	1	0.000587084	0.787925	0.633498	0	1.1343	1	0.00346937	3.5534	5.85664e-93	0	3.27339	1	0.0131917	5.2419	3.50692e-57
ENSG00000149131	SERPING1	0.00169753	-0.887362	0.000227243	0.000811192	-2.8958	0	0.00151005	-1.29869	3.09362e-64	0	-1.66526	1	0.00709674	1.38959	1.12596e-55	0	-2.62628	1	0.00203318	-0.205044	1	0	-1.38625	1	0.012818	2.07077	2.24001e-10	0.00174802	-0.253411	1	0.0331484	3.9561	0.000000000000000000000000000000000000000000000000000000000000000000000000000000000000000000000000000000000000000000000000000000000000000000000000000000000000000000000000000000000000000000000000000000000000000000000000000000000000000000000000000000000000000000000000000000000000000000000000000000000000000000000000002822048276	0	0.30027	1	0.115326	5.40562	2.101e-150
ENSG00000198879	SFMBT2	0.00168224	2.14919	9.89877e-19	0.000154308	-2.29983	2.40078e-73	0.000259985	-0.887307	4.01165e-09	0	1.2165	1	0.00154456	2.33307	4.40309e-56	0.000506385	1.25711	1	0.0121991	4.95379	1.01133e-07	0.00837386	4.50702	0.0554069	0.00636008	4.03379	2.51074e-24	0.00087401	2.04458	1	0.000696904	0.780181	0.0602931	0	3.18202	1	0.000271995	-0.0561468	1	33
ENSG00000106483	SFRP4	0.00139167	1.46003	1.5474e-08	0.000164652	-2.61298	4.5554e-112	0.000238617	-1.43597	2.34351e-24	0	0.868575	1	0.00251952	2.91769	4.41576e-119	0	-0.0924499	1	0.000677726	1.32941	1	0	1.14758	1	0.0122309	4.67878	4.42878e-51	0.0192282	5.24719	4.47959e-09	0.000787805	0.596721	0.166285	0	2.8341	1	0.000679987	0.599102	1									63
ENSG00000118515	SGK1	0.00776889	0.846723	4.48321e-07	0.00310512	-0.9785	2.95698e-72	0.0042488	-0.0842417	0.272125	0	-2.17222	1	0.0104065	1.44707	8.48128e-71	0.000506385	-2.13309	1	0.0745499	4.09906	1.72608e-11	0.00119627	-0.893063	1	0.0137965	1.66196	2.17855e-06	0.00174802	-0.760511	1	0.00589338	0.428956	0.0442678	0	-0.206698	1	0.00435191	0.0162979	1							64
ENSG00000141258	SGSM2	0.00263041	1.14031	7.67623e-08	0.00113446	-0.287121	4.02941e-05	0.000984738	-0.443705	7.40126e-06	0.00591475	2.4715	0.950489	0.00167797	0.487533	0.000510076	0.00202554	1.02393	1	0.00406636	1.93104	0.659251	0.0203365	4.11923	0.00910712	0.00459883	1.9344	1.35568e-05	0.00786609	2.81419	0.135184	0.00168166	0.463056	0.161982	0	1.62632	1	0.00203996	0.808293	0.659225								7
ENSG00000131370	SH3BP5	0.00289039	1.24598	3.64118e-10	0.000494819	-2.19336	2.27455e-156	0.00156347	0.41796	2.92385e-06	0	-0.376095	1	0.00375106	1.87865	7.36607e-72	0.00151915	0.664512	1	0.0365972	4.89447	1.33113e-14	0.00119627	0.903453	1	0.00753425	2.61398	8.95908e-13	0.00174802	1.03639	1	0.00174226	0.477433	0.117451	0	1.58943	1	0.00163197	0.469993	0.997221							40
ENSG00000107957	SH3PXD2A	0.00466439	0.694573	0.000675957	0.00254306	-0.443056	5.96246e-13	0.00273875	-0.142272	0.0715617	0.0226732	3.00823	0.0881254	0.00463367	0.742433	5.10051e-14	0.00506385	0.9186	1	0.00271091	0.20025	1	0.00598133	1.28298	1	0.00949119	1.71778	1.00122e-05	0.0139842	2.33551	0.196754	0.00328757	0.169715	0.774532	0	0.383361	1	0.00380792	0.421538	0.951823				90
ENSG00000237515	SHISA9	3.05862e-05	2.7211	0.324285	8.62053e-07	-3.2453	0.000554385	1.78072e-06	-1.47423	0.183221	0	6.99786	1	5.13141e-06	0.365198	1	0	6.03683	1	0	6.4574	1	0	7.27686	1	0	3.66005	1	0	6.8243	1	4.54503e-05	3.22906	0.119823	0.00385971	10.0565	0.467851	0.000815984	7.62239	5.06305e-06
ENSG00000088827	SIGLEC1	0.000779948	1.58324	3.88135e-07	9.56879e-05	-2.4198	2.50492e-63	0.000238617	-0.307511	0.0840238	0	1.80557	1	0.00118022	2.65216	1.43977e-65	0	0.84454	1	0.0101659	5.30258	1.00553e-09	0	2.08457	1	0.00107632	2.08011	0.00521623	0	1.632	1	0.000393902	0.557679	0.418465	0	3.77109	1	0.000407992	0.952092	1							85
ENSG00000129450	SIGLEC9	0.00064231	1.52113	1.05106e-05	9.655e-05	-2.12926	1.33898e-45	0.000236836	-0.0326357	0.950564	0	2.02344	1	0.000841552	2.23327	3.03247e-38	0	1.06242	1	0.00881044	5.32812	7.07038e-09	0	2.30245	1	0.00107632	2.3025	0.00188082	0	1.84988	1	0.000409052	0.842033	0.114643	0	3.98897	1	0	-0.837447	1							98
ENSG00000127511	SIN3B	0.00568903	0.63263	0.000625961	0.00336804	-0.32357	3.29949e-08	0.00424346	0.25522	0.000151118	0	-1.92677	1	0.00361251	-0.0541309	0.809756	0.000506385	-1.88761	1	0.00135545	-0.881892	1	0.0346917	3.26452	0.0355544	0.00714286	0.958486	0.0278759	0.00786609	1.22327	1	0.00359057	-0.0556521	1	0	0.0387565	1	0.00367193	0.0247145	1								22
ENSG00000018280	SLC11A1	0.00701953	2.00271	1.25377e-39	0.00054999	-2.72998	0.00000000000000000000000000000000000000000000000000000000000000000000000000000000000000000000000000000000000000000000000000000000000000000000000000000000000000000000000000000000000000000000000000000000000000000000000000000000000000000000000000000000000000000000000000000000000012378471176337528	0.00241822	0.478495	5.83512e-14	0	-0.964676	1	0.00562403	1.87209	1.34882e-119	0.00101277	-0.340016	1	0.131479	6.17409	2.089e-44	0	-0.685673	1	0.0074364	1.99204	2.10226e-07	0.00786609	2.18695	0.447877	0.00216646	0.189528	0.762778	0.00385971	2.00121	1	0.000815984	-1.01604	0.784842	4						3
ENSG00000081800	SLC13A1	0	3.94349	1	0	-1.33841	0.54295	0	0.432657	1	0.000985792	11.9979	0.0881254	0	2.27209	1	0	9.03683	1	0	9.4574	1	0	10.2769	1	0	6.66005	1	0	9.8243	1	0	3.9295	1	0	11.9634	1	0	7.13697	1				50
ENSG00000141526	SLC16A3	0.00916056	-0.0333293	1	0.0067266	-0.921402	3.53895e-68	0.0143971	0.936109	1.94892e-60	0.000985792	-2.25274	1	0.0103039	0.15052	0.191926	0.00101277	-2.62872	1	0.0210095	1.20903	0.750605	0.00119627	-1.97373	1	0.00763209	-0.281053	0.920406	0.00786609	-0.103779	1	0.0106505	0.19125	0.557846	0.0192985	1.29805	1	0.0155037	0.740251	0.335437			65
ENSG00000102743	SLC25A15	0.00204927	-0.57821	0.0280294	0.0037258	0.763557	5.8985e-29	0.00205317	-0.734488	2.96747e-20	0	-1.6315	1	0.00250926	-0.304755	0.0167595	0.00253192	-0.00642202	1	0.000677726	-1.17173	1	0	-1.35249	1	0.00117417	-1.26613	0.0889342	0.00262203	0.195622	1	0.00283307	-0.102051	1	0	0.334027	1	0.00258395	-0.166128	1		93
ENSG00000155850	SLC26A2	0.00195752	0.299636	0.363927	0.00114308	-0.94959	3.93475e-42	0.00273163	1.18775	3.22152e-57	0	-0.713379	1	0.00123154	-0.419112	0.00373538	0.00101277	-0.0885803	1	0	-1.25383	1	0	-0.434375	1	0.00156556	0.0431771	1	0.00262203	1.11435	1	0.00121201	-0.407052	0.298582	0.0192985	3.83926	0.80352	0.000951981	-0.571254	1			67
ENSG00000091138	SLC26A3	0.00113169	-0.299872	0.485482	0.000888777	-1.20677	1.22034e-55	0.00290079	1.77464	1.52113e-108	0	-0.511422	1	0.000641427	-1.19668	6.91842e-15	0	-1.47245	1	0.000677726	-0.0513834	1	0	-0.232419	1	0.000195695	-2.26328	0.0200368	0.00087401	0.31551	1	0.000621154	-1.16703	6.42724e-05	0.0231582	4.26443	0.467851	0.000271995	-1.78636	0.293836			25
ENSG00000117394	SLC2A1	0.0239337	0.843995	8.52863e-09	0.00862398	-1.21787	1.13407e-127	0.023242	1.19805	8.28372e-109	0.00985792	-0.336314	1	0.0122025	-0.179771	0.104563	0.0101277	-0.363945	1	0.264313	4.29426	2.03818e-15	0.035888	1.43847	0.677924	0.0100783	-0.428381	0.686624	0.0270943	1.03176	1	0.0102415	-0.42686	0.0658745	0.0887733	2.7554	1	0.00598388	-1.16305	0.361979			24				32
ENSG00000059804	SLC2A3	0.00206457	1.7034	1.45454e-13	0.000240513	-2.36521	3.27786e-106	0.000721192	0.110728	0.447864	0	0.526183	1	0.00235019	2.20455	6.01573e-65	0	-0.434842	1	0.0264313	5.34783	2.85863e-13	0	0.805186	1	0.00313112	2.26565	1.31397e-05	0	0.35262	1	0.000984756	0.569813	0.159098	0	2.49171	1	0.000679987	0.255344	1	66						45
ENSG00000197241	SLC2A7	0	2.35853	1	8.62053e-07	-1.66034	0.274119	3.56144e-06	1.01762	0.751431	0.00197158	10.5828	0.0337999	0	0.687126	1	0	7.45187	1	0	7.87244	1	0	8.6919	1	0	5.07509	1	0	8.23933	1	0	2.34453	1	0	10.3784	1	0	5.55201	1				22
ENSG00000134955	SLC37A2	0.000672896	0.365225	0.483991	0.000230168	-2.00703	1.09479e-79	0.000612568	0.265057	0.0355695	0	0.869864	1	0.0018781	2.23522	1.9514e-70	0	-0.0911612	1	0.0142323	4.81617	6.84569e-10	0	1.14887	1	0.000489237	0.123479	1	0	0.696301	1	0.000999906	0.955296	0.000828951	0	2.83539	1	0.000407992	0.0128465	1							82
ENSG00000139209	SLC38A4	0.000611724	0.815215	0.121627	0.000199996	-1.5104	1.82143e-24	0.000721192	1.63856	1.14413e-27	0	1.43371	1	0.000179599	-1.05384	0.00102282	0.00101277	2.06146	1	0	0.893252	1	0	1.71271	1	9.78474e-05	-0.902192	0.836765	0	1.26015	1	0.000484803	0.472053	0.628103	0.0154388	5.72881	0.481778	0.000679987	1.16734	0.751533
ENSG00000204385	SLC44A4	0.00900763	0.234239	0.341596	0.00610334	-0.675218	3.29704e-36	0.0124063	1.05453	1.72496e-75	0	-2.97	1	0.00507497	-0.652568	1.06678e-10	0.00405108	-0.760378	1	0.00271091	-1.18817	1	0.00239253	-1.10585	1	0.00166341	-2.13635	0.000492115	0.00611807	-0.142931	1	0.00459048	-0.76289	0.000121309	0.111932	3.90503	0.252532	0.000815984	-3.02299	0.000477155			46
ENSG00000119457	SLC46A2	1.52931e-05	2.62156	0.599876	1.72411e-06	-1.92337	0.0678191	5.34216e-06	0.432657	0.861876	0	7.53843	1	1.02628e-05	1.68713	0.423648	0	6.5774	1	0	6.99797	1	0	7.81743	1	0	4.20062	1	0	7.36486	1	1.51501e-05	2.60757	0.705022	0.00385971	10.6415	0.391481	0	4.67754	1
ENSG00000157103	SLC6A1	6.11724e-05	0.243053	1	2.49996e-05	-2.14577	4.79503e-14	2.13686e-05	-1.79764	3.32822e-06	0	3.93177	1	0.000277096	2.73152	2.00045e-19	0	2.97074	1	0	3.39131	1	0	4.21077	1	0.00107632	4.3025	1.81081e-08	0.00437005	6.39803	5.19414e-05	0.000196951	1.81799	0.00605993	0	5.89729	1	0.000679987	3.7107	0.00528744
ENSG00000108576	SLC6A4	0.000259983	0.513505	0.550114	0.000177583	-0.28155	0.107739	0.000276012	0.752275	1.58222e-05	0	2.33608	1	8.7234e-05	-1.1579	0.00114854	0.000506385	2.37862	1	0	1.79562	1	0	2.61508	1	0	-1.00173	0.574551	0	2.16252	1	7.57504e-05	-1.1294	0.183941	0.00771942	5.89371	0.620758	0.000135997	0.478756	1
ENSG00000130821	SLC6A8	0.00396091	0.490887	0.02749	0.000726711	-2.93614	0	0.00765176	2.80949	0	0	-1.5413	1	0.00224243	-0.38227	0.00270441	0	-2.50233	1	0.00338863	0.504418	1	0	-1.2623	1	0.00166341	-0.705057	0.436571	0.00087401	-0.714621	1	0.000848405	-1.76313	8.28855e-13	0.0771942	4.8214	0.0783088	0.000407992	-2.40146	0.0410845			1
ENSG00000003989	SLC7A2	0	-2.91449	0.018888	2.58616e-05	-3.04243	2.5874e-38	4.4518e-05	-1.56039	3.91589e-08	0	3.13988	1	0.000200125	1.00156	0.00255391	0	2.17885	1	0	2.59942	1	0	3.41888	1	0.000587084	2.64723	0.0112711	0	2.96631	1	0.00134836	4.26148	4.10347e-58	0	5.1054	1	0.00571189	5.99338	2.65178e-40
ENSG00000112562	SMOC2	0.0484638	-0.300105	0.198945	0.0695901	0.585751	3.72232e-31	0.0476236	-0.418962	9.47015e-13	0.0502754	-0.212544	1	0.0416773	-0.55322	2.74386e-09	0.0673492	0.193041	1	0.0182986	-1.64637	1	0.035888	-0.68003	1	0.0135029	-2.13083	5.25476e-05	0.0227242	-1.33195	1	0.0495408	-0.267639	0.316314	0.00771942	-2.36307	1	0.0236635	-1.32122	0.16389		69
ENSG00000103056	SMPD3	0.00145284	0.227531	0.60754	0.00106808	-0.491695	3.55158e-10	0.00190181	0.89665	6.12143e-27	0	-0.356391	1	0.000718398	-0.863321	2.16334e-08	0	-1.31742	1	0	-0.896848	1	0.00119627	0.923163	1	0.000391389	-1.37007	0.155385	0.00087401	0.470597	1	0.000818105	-0.613325	0.0755741	0.0192985	4.19685	0.620758	0.000271995	-1.63122	0.401343
ENSG00000091482	SMPX	1.52931e-05	3.13614	0.518689	2.58616e-06	-0.66034	0.796852	1.78072e-06	-0.374698	0.809859	0	7.99786	1	0	0.272088	1	0	7.03683	1	0	7.4574	1	0.00239253	10.2769	0.0355544	0	4.66005	1	0	7.8243	1	0	1.9295	1	0	9.96338	1	0	5.13697	1								19
ENSG00000145335	SNCA	0.000734068	2.3342	3.39514e-11	4.9137e-05	-2.66034	7.33159e-42	0.000154923	-0.13028	0.651204	0	2.55907	1	0.000533667	2.06152	3.82891e-20	0	1.59804	1	0.00677726	5.52023	3.56235e-06	0	2.83807	1	0.00146771	3.28501	3.03205e-06	0	2.3855	1	0.000363602	1.23796	0.0190225	0	4.52459	1	0	-0.301824	1	93
ENSG00000064692	SNCAIP	0	-3.62636	0.000484621	5.77576e-05	-2.54097	1.0993e-46	7.30095e-05	-1.58017	1.86215e-12	0	2.428	1	0.000153942	-0.224927	0.604248	0	1.46698	1	0	1.88755	1	0	2.70701	1	0.000195695	0.68277	1	0	2.25444	1	0.00254521	4.60246	1.71356e-109	0	4.39353	1	0.00924782	5.96009	2.36349e-57
ENSG00000172554	SNTG2	0	3.94349	1	0	-1.33841	0.54295	0	0.432657	1	0.000985792	11.9979	0.0881254	0	2.27209	1	0	9.03683	1	0	9.4574	1	0	10.2769	1	0	6.66005	1	0	9.8243	1	0	3.9295	1	0	11.9634	1	0	7.13697	1				36
ENSG00000137642	SORL1	0.00604077	-0.146433	0.742924	0.00545766	-0.592419	1.47569e-26	0.0106879	1.04014	2.64649e-69	0	-2.76307	1	0.00387422	-0.845919	1.27711e-15	0.00202554	-1.40175	1	0.00271091	-0.981182	1	0.00119627	-1.48396	1	0.00362035	-0.8491	0.211873	0.00262203	-0.936321	1	0.00442383	-0.606005	0.00454505	0.0733345	3.52636	0.544072	0.00108798	-2.4532	0.00586218			54
ENSG00000061656	SPAG4	0.000856413	0.386214	0.402693	0.000401717	-1.33532	9.60657e-43	0.00129102	1.54202	1.0169e-54	0	0.548709	1	0.000487484	-0.490571	0.0176562	0	-0.412315	1	0	0.00825313	1	0.00478506	3.15377	0.374114	0.0018591	1.55257	0.0111086	0.00174802	1.96217	1	0.000348452	-0.910757	0.0367657	0.0115791	4.51733	0.849077	0.000135997	-1.31115	0.748489			74
ENSG00000113140	SPARC	0.0667391	0.99754	1.14446e-13	0.0139549	-2.11453	0	0.0124846	-1.77154	2.71292e-185	0	-5.13054	1	0.169798	3.05195	0	0.00810216	-2.00378	1	0.0582845	0.773681	1	0.0035888	-2.85148	1	0.423679	3.70209	2.19611e-69	0.628413	4.2023	6.9142e-12	0.0756141	1.19069	2.63662e-21	0	-3.16501	1	0.0720786	1.07185	0.0272198	65				5				37
ENSG00000186583	SPATC1	0.000152931	3.87936	2.62069e-06	2.58616e-06	-3.2453	2.66133e-07	5.34216e-06	-1.47423	0.0578917	0.000985792	6.99786	0.770246	3.59199e-05	1.57165	0.0737936	0.000506385	6.03683	1	0.000677726	6.4574	0.371235	0	6.23247	1	0.000195695	4.29082	0.0511567	0.00087401	6.8243	0.425041	3.03002e-05	1.56026	0.718548	0.00385971	8.96338	0.640872	0	3.09257	1
ENSG00000183318	SPDYE4	0	2.62156	1	0	-2.66034	0.0746726	1.78072e-06	0.432657	1	0.00197158	10.9979	0.0327482	0	0.95016	1	0	7.71491	1	0	8.13547	1	0	8.95493	1	0	5.33812	1	0	8.50237	1	1.51501e-05	3.9295	0.468701	0	10.6415	1	0	5.81504	1				21
ENSG00000260097	SPDYE6	0	3.35853	1	0	-1.92337	0.284443	1.78072e-06	1.43266	0.607193	0	9.4129	1	0	1.68713	1	0	8.45187	1	0	8.87244	1	0	9.6919	1	0	6.07509	1	0	9.23933	1	0	3.34453	1	0.00385971	12.9634	0.20245	0	6.55201	1
ENSG00000153820	SPHKAP	0	3.94349	1	0	-1.33841	0.54295	0	0.432657	1	0.000985792	11.9979	0.0881254	0	2.27209	1	0	9.03683	1	0	9.4574	1	0	10.2769	1	0	6.66005	1	0	9.8243	1	0	3.9295	1	0	11.9634	1	0	7.13697	1				39
ENSG00000066336	SPI1	0.00292098	0.927149	2.56855e-05	0.000653437	-2.08107	5.12019e-149	0.00184661	0.309502	5.93425e-05	0	-0.689518	1	0.00519299	2.0979	8.70513e-117	0	-1.65054	1	0.0359195	4.54829	8.96103e-11	0	-0.410514	1	0.00489237	1.66714	0.000283949	0	-0.86308	1	0.00271187	0.814481	0.000248111	0	1.27601	1	0.00190396	0.36262	1							69
ENSG00000164266	SPINK1	0.0015599	0.401776	0.220987	0.000754297	-1.23074	2.49548e-57	0.00193386	1.05221	7.7456e-40	0.000985792	0.710146	1	0.00090826	-0.434573	0.00640446	0	-1.25146	1	0	-0.830888	1	0	-0.0114277	1	0.000684932	-0.624195	0.588433	0	-0.463994	1	0.00259067	1.16965	8.30951e-10	0.0192985	4.26294	0.583734	0.00965581	3.06015	1.80236e-15
ENSG00000159674	SPON2	0.00298215	0.775614	0.000236905	0.000712056	-2.14452	1.17151e-187	0.00086543	-1.29778	1.50251e-47	0	-0.862453	1	0.00774843	2.72485	0.0000000000000000000000000000000000000000000000000000000000000000000000000000000000000000000000000000000000000000000000000000000000000000000000000000000000000000000000000000000000000000000000000000000000000000000000000000000000000000000000000000000000000000000026980423961747293	0	-1.82348	1	0.00338863	1.18399	1	0	-0.583449	1	0.0215264	3.67564	2.44934e-42	0.0375824	4.4402	4.9896e-09	0.00519648	1.63509	3.99958e-25	0	1.10307	1	0.0110158	2.66599	1.72342e-11									84
ENSG00000118785	SPP1	0.129211	0.597967	0.00011024	0.0273831	-2.56304	0	0.156235	1.35642	9.11005e-153	0.00197158	-4.87669	1	0.159782	1.01262	2.67709e-40	0.0334214	-1.35608	1	1.16976	3.76581	8.38102e-11	0.0131589	-2.59762	1	0.0468689	-0.888748	0.128888	0.0725428	-0.24225	1	0.20495	1.3063	1.43837e-26	0.0849136	0.0275939	1	0.638507	2.91274	1.24545e-24			15				68
ENSG00000104549	SQLE	0.000367034	-1.04383	0.00831789	0.00103446	1.21213	6.56973e-38	0.000414908	-1.12429	3.87142e-23	0	0.345013	1	0.000590112	-0.415861	0.029457	0.000506385	0.384885	1	0	-0.195443	1	0	0.624017	1	0.000293542	-0.990104	0.385425	0.00087401	1.17235	1	0.000424202	-0.840057	0.0351931	0	2.31054	1	0.000407992	-0.513186	1		40
ENSG00000116649	SRM	0.039135	-0.314808	0.171529	0.0584852	0.714672	2.8413e-45	0.030721	-0.838622	4.79622e-46	0.00295738	-3.61952	1	0.0465214	-0.0625921	0.671219	0.0982387	1.02953	1	0.0128768	-1.83782	1	0	-5.34056	1	0.0159491	-1.59748	0.00277869	0.0235983	-0.985387	1	0.046435	-0.0611212	1	0.00385971	-2.65403	1	0.0239355	-1.01032	0.424808		19
ENSG00000230268	SSU72L6	0	3.94349	1	0	-1.33841	0.54295	0	0.432657	1	0.000985792	11.9979	0.0881254	0	2.27209	1	0	9.03683	1	0	9.4574	1	0	10.2769	1	0	6.66005	1	0	9.8243	1	0	3.9295	1	0	11.9634	1	0	7.13697	1				51
ENSG00000148488	ST8SIA6	0.000565844	0.449953	0.386621	0.000250858	-1.38221	1.0063e-34	0.000899264	1.81574	1.69652e-58	0	1.19534	1	0.000215519	-1.03466	1.59488e-05	0	0.234317	1	0	0.654885	1	0	1.47435	1	0.000195695	-0.554269	0.819278	0.00087401	2.0234	1	0.000166651	-1.27018	0.0123731	0.00771942	4.74906	1	0	-1.66555	0.625172			66
ENSG00000010327	STAB1	0.00431265	1.97897	2.07992e-31	0.000447406	-2.26149	8.30895e-159	0.000607226	-1.21961	4.55807e-33	0	-0.284651	1	0.00474656	2.51409	2.76836e-207	0.00151915	0.756062	1	0.0399859	5.11636	5.94879e-17	0.00598133	2.58221	0.46039	0.017319	3.95961	2.14411e-44	0.00437005	2.12965	0.824926	0.00249976	1.1209	3.6009e-08	0	1.68087	1	0.000815984	-0.334707	1	8				58		25		76
ENSG00000118804	STBD1	0.000994051	-0.100902	1	0.000729297	-1.06031	3.89856e-30	0.00194811	1.36321	7.78441e-46	0	-0.133356	1	0.000810763	-0.44086	0.0264208	0	-1.09438	1	0.000677726	0.326831	1	0	0.145648	1	0.000684932	-0.466654	0.912392	0	-0.306919	1	0.000863555	-0.3066	0.739871	0.0154388	4.15667	1	0.000815984	-0.183027	1			95
ENSG00000159167	STC1	0.000978758	0.052223	1	0.00032327	-2.44382	1.15777e-166	0.000276012	-2.12586	3.30275e-72	0	0.0371321	1	0.00411539	2.70339	9.58707e-160	0	-0.923893	1	0	-0.503324	1	0	0.316136	1	0.015362	4.12148	5.38599e-51	0.00174802	1.44998	1	0.00516618	2.65735	7.26419e-70	0	2.00266	1	0.0130557	3.84738	2.1422e-29									64
ENSG00000113739	STC2	0.00643839	-0.0689532	1	0.00531111	-0.693392	4.69012e-36	0.010971	1.07768	1.4406e-74	0	-2.7796	1	0.00471064	-0.563911	7.20637e-08	0.00202554	-1.41829	1	0.00271091	-0.99772	1	0	-2.5006	1	0.00518591	-0.357067	0.813668	0.00699208	0.217582	1	0.00396932	-0.781873	0.000104065	0.0501762	2.99461	1	0.00135997	-2.18003	0.0165544			47
ENSG00000072786	STK10	0.00195752	1.17418	3.53515e-06	0.000638782	-0.965528	2.2632e-24	0.000993642	0.183236	0.133261	0.00197158	1.70247	1	0.00154969	0.884995	1.97851e-09	0.00151915	1.15725	1	0.02982	5.10141	7.59097e-12	0.0035888	2.39728	0.784298	0.00332681	1.93369	0.000281116	0.00174802	1.52891	1	0.000863555	-0.0501507	1	0.00385971	3.08227	1	0.000679987	-0.156121	1							58
ENSG00000111450	STX2	0.00195752	1.56133	5.49301e-12	0.000502577	-0.946249	2.6598e-22	0.000589418	-0.349651	0.00415165	0	0.473316	1	0.00140601	1.14776	8.10078e-16	0.000506385	0.513271	1	0.00338863	2.52273	0.364778	0.0107664	4.08309	0.0552408	0.00410959	2.60351	7.23175e-09	0.00611807	3.30663	0.0804513	0.00107566	0.646151	0.0622406	0	2.43884	1	0.00108798	0.790208	0.876817	87
ENSG00000196562	SULF2	0.00267629	0.816084	0.000320876	0.000546542	-2.3815	2.7568e-192	0.000863649	-1.07612	8.5556e-30	0	-0.66881	1	0.00532641	2.18128	7.0426e-130	0.00101277	-0.0439844	1	0.00677726	2.25461	0.205194	0.00239253	1.19604	1	0.00939335	2.63654	1.75975e-13	0.0218502	3.8692	0.000109363	0.00896885	2.76472	2.71718e-84	0.00385971	2.29716	1	0.0250235	4.08574	1.17296e-37
ENSG00000167098	SUN5	0	3.94349	1	0	-1.33841	0.54295	0	0.432657	1	0.000985792	11.9979	0.0881254	0	2.27209	1	0	9.03683	1	0	9.4574	1	0	10.2769	1	0	6.66005	1	0	9.8243	1	0	3.9295	1	0	11.9634	1	0	7.13697	1				81
ENSG00000157303	SUSD3	0.001774	-0.722147	0.00423423	0.00355597	0.757731	2.99606e-29	0.00197126	-0.726231	2.50181e-20	0	-1.56605	1	0.00243742	-0.279143	0.0319622	0.00506385	0.934738	1	0.00203318	-0.105794	1	0	-1.28705	1	0.000782779	-1.73203	0.0203267	0.00262203	0.261099	1	0.00275732	-0.0746859	1	0	0.399472	1	0.00217596	-0.335663	1		87
ENSG00000105137	SYDE1	0.000290569	0.873103	0.16316	6.29299e-05	-2.26851	4.21835e-37	7.12288e-05	-1.509	5.29888e-11	0	2.52618	1	0.000785106	2.88066	7.1255e-53	0	1.56516	1	0	1.98573	1	0	2.80519	1	0.00244618	3.99417	5.03208e-15	0.00611807	5.38135	5.21858e-05	0.000439353	1.48766	0.000271054	0	4.49171	1	0.000543989	2.00357	0.37106
ENSG00000185666	SYN3	0	2.35853	1	0	-2.92337	0.03896	7.12288e-06	2.75458	0.0545838	0	8.4129	1	0	0.687126	1	0	7.45187	1	0	7.87244	1	0	8.6919	1	0	5.07509	1	0	8.23933	1	0	2.34453	1	0.00385971	11.6415	0.273439	0	5.55201	1
ENSG00000173227	SYT12	0.000107052	0.036602	1	3.1896e-05	-2.80473	2.56169e-36	3.56144e-05	-2.00157	7.75624e-12	0	3.04949	1	0.000133417	0.239073	0.728566	0	2.08847	1	0	2.50903	1	0	3.32849	1	0.000195695	1.30837	0.622424	0	2.87593	1	0.00145441	4.291	1.32013e-62	0	5.01502	1	0.00720786	6.29194	3.81856e-52
ENSG00000149591	TAGLN	0.0106899	1.17675	3.56939e-15	0.00199652	-2.11001	0	0.00312338	-0.838745	7.94726e-41	0	-2.32224	1	0.0212954	2.72219	0	0.00101277	-1.69802	1	0.0115213	1.30963	0.792735	0	-2.04323	1	0.0645793	3.80471	2.09255e-61	0.111873	4.5336	1.10575e-12	0.00654484	0.42989	0.0397203	0	-0.356712	1	0.00448791	-0.091002	1	51				43				47
ENSG00000161835	TAMALIN	0.00108581	1.53977	2.50142e-08	0.0001681	-2.04112	1.03851e-62	0.000144238	-1.76438	2.00914e-27	0	1.29569	1	0.00169337	2.66836	2.51218e-83	0	0.33466	1	0	0.755229	1	0.00478506	3.90356	0.211737	0.00841487	4.55803	2.84048e-42	0.00961411	4.72626	3.87744e-05	0.000727204	0.927657	0.00943895	0	3.26121	1	0.000135997	-0.563472	1									85
ENSG00000118526	TCF21	0.00019881	2.18099	0.00117395	1.98272e-05	-2.16284	7.36114e-12	2.13686e-05	-1.45187	0.00050455	0	4.24297	1	0.000153942	1.94088	4.27846e-07	0	3.28195	1	0	3.70251	1	0	4.52197	1	0.00146771	5.12089	3.44712e-14	0.00437005	6.72276	2.0939e-05	9.09005e-05	1.06443	0.554336	0	6.2085	1	0.000407992	3.42272	0.109553
ENSG00000111802	TDP2	0.00978758	-0.031177	1	0.00803089	-0.639472	4.11044e-33	0.0155582	0.968041	2.20568e-64	0.000985792	-2.34602	1	0.00742515	-0.467963	4.05279e-06	0.00455746	-0.984563	1	0.00474408	-0.886062	1	0.00239253	-1.48199	1	0.00391389	-1.32357	0.0294966	0.00437005	-0.934344	1	0.00722659	-0.480108	0.0314879	0.138949	3.83139	0.273439	0.00421592	-1.20483	0.336115			59
ENSG00000163239	TDRD10	1.52931e-05	1.41993	0.860067	3.44821e-06	-2.33841	0.000606083	3.56144e-06	-1.44181	0.112445	0	6.4129	1	5.13141e-05	2.92416	0.000116253	0.00151915	7.64452	0.040985	0	5.87244	1	0	6.6919	1	0.000195695	4.78558	0.0307525	0	6.23933	1	1.51501e-05	1.40593	0.94865	0	8.37842	1	0	3.55201	1						2
ENSG00000177673	TEX44	0	3.94349	1	0	-1.33841	0.54295	0	0.432657	1	0.000985792	11.9979	0.0881254	0	2.27209	1	0	9.03683	1	0	9.4574	1	0	10.2769	1	0	6.66005	1	0	9.8243	1	0	3.9295	1	0	11.9634	1	0	7.13697	1				40
ENSG00000105967	TFEC	0.000917586	2.25584	1.9601e-12	7.84469e-05	-2.3147	3.88517e-42	0.000179853	-0.35435	0.095946	0	2.17449	1	0.000754318	2.22415	2.37804e-29	0.000506385	2.21665	1	0.0101659	5.68261	2.36533e-08	0	2.45349	1	0.000978474	2.32832	0.00667107	0	2.00093	1	0.000348452	0.766266	0.282913	0	4.14002	1	0.000135997	0.316789	1	77
ENSG00000160182	TFF1	0.016593	0.166051	0.565284	0.00911622	-1.27867	4.87702e-139	0.0299606	1.69339	4.48829e-221	0	-3.91601	1	0.00879011	-0.816266	2.55021e-17	0.00151915	-2.8769	1	0.00474408	-1.45614	1	0.00119627	-2.63696	1	0.00283757	-2.34557	4.19989e-05	0.00786609	-0.767227	1	0.00742354	-1.02171	1.75054e-08	0.27018	4.20253	0.134833	0.00190396	-2.86936	0.000234742			4
ENSG00000160180	TFF3	0.0734068	0.173713	0.507524	0.0426527	-1.14086	2.60951e-120	0.128475	1.61406	9.05193e-217	0.000985792	-5.05296	1	0.0329129	-1.06169	7.80383e-30	0.0172171	-1.88435	1	0.0304977	-1.06938	1	0.022729	-1.45183	1	0.0100783	-2.68924	4.73553e-07	0.0314643	-1.0167	1	0.0310274	-1.0987	5.60526e-11	0.991945	3.92652	0.20245	0.00815984	-2.98248	2.2332e-05			5
ENSG00000003436	TFPI	0.000611724	-0.286733	0.624394	0.000243961	-2.52852	2.72701e-148	0.000411346	-1.10597	5.88478e-22	0	0.373063	1	0.00197559	1.64296	4.72767e-42	0	-0.587962	1	0	-0.167394	1	0	0.652066	1	0.00234834	1.70121	0.00135865	0.00174802	1.78629	1	0.00689329	3.62796	2.64208e-146	0	2.33859	1	0.0202636	4.88399	2.76176e-61
ENSG00000198959	TGM2	0.00279864	0.0104434	1	0.00129049	-1.86206	6.53087e-212	0.00245205	-0.251097	0.000646062	0	-1.50497	1	0.00494155	0.943888	2.1469e-23	0	-2.466	1	0.00338863	0.540776	1	0	-1.22597	1	0.00596869	1.12666	0.00947783	0.00437005	0.907669	1	0.0187255	3.04478	6.91221e-147	0	0.460552	1	0.0606548	4.55362	2.19881e-77
ENSG00000159495	TGM7	0	3.94349	1	0	-1.33841	0.54295	0	0.432657	1	0.000985792	11.9979	0.0881254	0	2.27209	1	0	9.03683	1	0	9.4574	1	0	10.2769	1	0	6.66005	1	0	9.8243	1	0	3.9295	1	0	11.9634	1	0	7.13697	1				71
ENSG00000137801	THBS1	0.00984875	1.14126	3.75233e-14	0.00271805	-1.37923	1.4823e-152	0.00282778	-0.90893	1.07329e-47	0	-2.23726	1	0.0146964	2.02976	3.21284e-165	0.00202554	-0.875757	1	0.00881044	1.03159	1	0	-1.95826	1	0.0674168	3.96235	2.06966e-70	0.104007	4.51399	1.40482e-12	0.00719629	0.66208	0.000118905	0.00385971	0.728416	1	0.00679987	0.581777	0.655906	60								35
ENSG00000186340	THBS2	0.0163789	1.28166	1.26115e-22	0.00199048	-2.75462	0	0.00330324	-1.35141	5.63511e-107	0	-2.83967	1	0.0361662	3.16522	0	0	-3.8007	1	0.0101659	0.621351	1	0	-2.56067	1	0.121037	4.22369	5.63949e-100	0.173928	4.65037	3.46171e-15	0.0116807	0.762481	6.32974e-07	0.00385971	0.125953	1	0.0108798	0.647194	0.506706	21				14				12
ENSG00000130775	THEMIS2	0.00279864	1.01224	3.09511e-07	0.000656885	-1.88441	1.10538e-138	0.00118418	-0.37098	3.56123e-05	0	-0.548072	1	0.00505957	2.25033	1.83729e-155	0	-1.5091	1	0.0210095	3.92651	1.39974e-07	0	-0.269068	1	0.0167319	3.62535	1.9735e-39	0.00087401	0.278848	1	0.00260582	0.903669	5.0569e-06	0	1.41745	1	0.00176796	0.404679	1									92
ENSG00000154096	THY1	0.00377739	0.153696	0.681098	0.00133273	-2.18428	0	0.00161511	-1.33885	4.09567e-87	0	-1.79717	1	0.0182268	3.27128	0	0	-2.75819	1	0.00271091	-0.0148829	1	0	-1.51816	1	0.0306262	3.22463	1.1371e-35	0.0314643	3.24605	0.000528271	0.00668119	1.01479	7.09281e-11	0	0.168359	1	0.00571189	0.776759	0.414227					22
ENSG00000102265	TIMP1	0.0515989	0.669148	8.8752e-06	0.0172773	-1.61752	7.97676e-238	0.0208683	-0.848447	7.46778e-48	0	-5.06983	1	0.107508	2.08419	5.95439e-201	0.00405108	-2.86076	1	0.0440522	0.435475	1	0.00598133	-2.20576	1	0.30274	3.25459	1.8443e-46	0.438753	3.74161	4.3728e-08	0.107535	1.81258	5.78379e-57	0.00771942	-1.5193	1	0.214196	2.7248	4.23857e-20					65				71
ENSG00000035862	TIMP2	0.00324214	0.509843	0.0288624	0.000930156	-2.12888	0.000000000000000000000000000000000000000000000000000000000000000000000000000000000000000000000000000000000000000000000000000000000000000000000000000000000000000000000000000000000000000000000000000000000000000000000000000000000000000000000000000000000000000000000000000000000001097331184019125	0.00223124	-0.0734936	0.395228	0	-1.23546	1	0.00918523	2.51592	2.15006e-215	0	-2.19649	1	0.0257536	3.52091	4.62348e-06	0	-0.956458	1	0.0112524	2.31959	3.14047e-12	0.00611807	1.59307	1	0.00410567	0.867212	1.61624e-06	0	0.730063	1	0.00598388	1.40874	0.0171642					54
ENSG00000100234	TIMP3	0.0066372	0.432385	0.0445905	0.00353097	-0.949316	7.60431e-66	0.00474206	-0.0967329	0.204617	0	-2.3399	1	0.0121614	1.52065	1.44034e-76	0	-3.30093	1	0.00203318	-0.879941	1	0	-2.0609	1	0.0333659	2.78846	2.04198e-23	0.0576846	3.56185	2.23705e-05	0.00512073	0.0447629	1	0	-0.374378	1	0.00312794	-0.612622	0.966747
ENSG00000145107	TM4SF19	0.000305862	-0.340147	0.71154	9.22397e-05	-3.09725	5.38782e-107	0.00094022	2.20366	1.41656e-69	0	1.28705	1	0.000785106	1.11891	8.87704e-10	0	0.326027	1	0.00881044	4.57651	2.81262e-05	0	1.56606	1	9.78474e-05	-1.04903	0.547719	0	1.11349	1	0.000212101	-0.850114	0.188645	0	3.25258	1	0	-1.57384	0.783234			52
ENSG00000169903	TM4SF4	3.05862e-05	-3.93405	7.05261e-12	0.000133618	-3.34993	3.51769e-204	0.000142458	-2.60795	5.92958e-73	0	0.533312	1	0.00040025	-0.806755	3.24811e-05	0	-0.427713	1	0	-0.00714398	1	0	0.812316	1	0	-2.8045	0.0377573	0	0.35975	1	0.011408	5.12159	0	0	2.49884	1	0.0462391	6.48316	1.84074e-180
ENSG00000167895	TMC8	0.00134579	1.87813	3.1026e-13	0.000200858	-1.69687	1.04043e-43	0.000267108	-0.74468	7.18919e-07	0	1.29569	1	0.00119562	1.91363	2.4318e-35	0.000506385	1.33639	1	0.00745499	4.35937	8.90235e-05	0.00837386	4.58686	0.0386765	0.00508806	3.77879	4.9054e-20	0.00087401	2.12386	1	0.000727204	0.927657	0.0121278	0	3.26121	1	0.000407992	0.44	1	69							26
ENSG00000146859	TMEM140	0.00263041	1.1475	1.61278e-08	0.000440509	-2.34964	2.724e-176	0.0013765	0.213463	0.0262556	0	-0.332499	1	0.00378185	1.95564	3.43343e-80	0	-1.29352	1	0.0257536	4.4339	2.90041e-10	0	-0.0534951	1	0.00577299	2.27002	7.06493e-09	0	-0.506061	1	0.00322697	1.46517	5.63259e-16	0	1.63303	1	0.00883982	2.88789	2.47146e-12							78
ENSG00000173452	TMEM196	0	3.94349	1	0	-1.33841	0.54295	0	0.432657	1	0.000985792	11.9979	0.0881254	0	2.27209	1	0	9.03683	1	0	9.4574	1	0	10.2769	1	0	6.66005	1	0	9.8243	1	0	3.9295	1	0	11.9634	1	0	7.13697	1				46
ENSG00000148483	TMEM236	0.000458793	0.152855	0.972629	0.000254306	-1.34085	1.03401e-32	0.000886799	1.78822	1.70131e-56	0	1.20344	1	0.000225782	-0.957158	6.09448e-05	0	0.242417	1	0.00135545	2.2512	1	0	1.48245	1	0.000195695	-0.54615	0.818175	0	1.02988	1	0.000212101	-0.935103	0.0779645	0	3.16897	1	0.000135997	-0.655822	1			71
ENSG00000281106	TMEM272	6.11724e-05	-0.647469	0.675427	9.31018e-05	-0.66826	0.00343676	0.000186976	1.03129	1.34495e-05	0	3.06122	1	8.7234e-05	-0.390877	0.527861	0	2.1002	1	0	2.52076	1	0	3.34022	1	0	-0.276588	1	0	2.88766	1	0.000121201	0.210678	1	0.00771942	6.62353	0.620758	0	0.20033	1
ENSG00000282881	TMEM275	0	2.94349	1	0	-2.33841	0.14361	1.78072e-06	0.847694	1	0.00197158	11.5828	0.0136291	0	1.27209	1	0	8.03683	1	0	8.4574	1	0	9.27686	1	0	5.66005	1	0	8.8243	1	0	2.9295	1	0	10.9634	1	0	6.13697	1				16
ENSG00000181458	TMEM45A	0.000672896	-0.27115	0.652086	0.000290512	-2.36589	8.76097e-143	0.000763929	-0.147826	0.21571	0	0.253865	1	0.00135469	0.819105	1.51068e-09	0	-0.70716	1	0.00135545	1.30005	1	0	0.532869	1	0.00156556	1.01704	0.134424	0.00087401	1.08114	1	0.00722659	3.55657	1.44416e-146	0	2.21939	1	0.0176796	4.54012	2.4831e-49
ENSG00000151715	TMEM45B	0.00467969	-0.118452	0.847556	0.00394217	-0.72703	1.81698e-36	0.00859376	1.18399	2.13272e-83	0	-2.3686	1	0.00301214	-0.812196	1.30789e-13	0.000506385	-2.32949	1	0	-2.90906	1	0	-2.0896	1	0.00117417	-2.00433	0.00245076	0.00437005	0.0434822	1	0.00268157	-0.936845	6.36066e-06	0.0501762	3.40606	0.723455	0.00217596	-1.13984	0.458972			38
ENSG00000162460	TMEM82	1.52931e-05	-0.532241	0.910592	3.2758e-05	-0.75345	0.0585375	7.30095e-05	1.21026	0.00311399	0	4.506	1	1.53942e-05	-1.17086	0.225967	0	3.54498	1	0	3.96555	1	0	4.78501	1	0	1.1682	1	0	4.33244	1	6.06004e-05	0.82516	0.858228	0.00771942	8.08891	0.399144	0	1.64511	1
ENSG00000109084	TMEM97	0.00217162	-0.251436	0.499504	0.00316977	0.772431	1.82203e-30	0.00175757	-0.719967	4.25364e-20	0	-1.39553	1	0.00196533	-0.429796	0.000714695	0.00506385	1.10556	1	0.000677726	-0.935721	1	0	-1.11653	1	0.000587084	-1.92438	0.0131062	0.00174802	0.0164038	1	0.00218161	-0.244844	0.610529	0	0.569993	1	0.00231195	-0.0819317	1		75
ENSG00000041982	TNC	0.00371622	0.361736	0.146845	0.00101981	-2.38841	0	0.00165785	-1.03491	7.76099e-54	0	-1.57342	1	0.0141165	2.99488	0	0	-2.53445	1	0.000677726	-1.11364	1	0	-1.29442	1	0.0358121	3.69789	1.0395e-52	0.0419525	3.87915	8.18721e-07	0.00680239	1.28257	1.33691e-17	0	0.392105	1	0.0125118	2.12682	1.17066e-07					39				62
ENSG00000168477	TNXB	0.000412913	0.902225	0.0907331	8.36192e-05	-2.33473	2.00296e-48	9.97203e-05	-1.48934	1.95277e-13	0	2.06712	1	0.000974968	2.63035	6.44281e-51	0	1.1061	1	0	1.52666	1	0	2.34612	1	0.00841487	5.45194	2.85169e-54	0.00174802	3.48445	0.754775	0.000378752	0.775068	0.195848	0	4.03265	1	0.000271995	0.797118	1									57
ENSG00000120471	TP53AIP1	0	0.85603	1	6.03437e-06	-0.66034	0.495074	1.06843e-05	0.78058	0.592854	0	6.9104	1	1.02628e-05	0.95016	0.639841	0	5.94937	1	0	6.36994	1	0	7.1894	1	0	3.57259	1	0	6.73683	1	0	0.842033	1	0.00385971	9.96338	0.467851	0	4.0495	1
ENSG00000198467	TPM2	0.0155531	1.45271	1.27117e-28	0.00442406	-0.852226	2.63336e-60	0.00453728	-0.526734	1.54975e-17	0.102522	4.11906	1.81546e-06	0.0116021	1.09919	2.38837e-42	0.0151915	1.38937	1	0.0257536	2.14208	0.051284	0.0502432	3.10287	0.0528114	0.0486301	3.07364	2.7061e-32	0.094393	3.99991	2.91678e-08	0.0084083	0.509036	0.00649996	0.0231582	2.1663	1	0.00979181	0.73002	0.419951	9			1
ENSG00000088325	TPX2	0.0100781	-0.410804	0.0745367	0.0157221	0.614815	1.68765e-30	0.00953576	-0.625353	7.06168e-24	0.00197158	-2.17248	1	0.012064	-0.155488	0.190162	0.0273448	1.0656	1	0.00338863	-1.71278	1	0.00119627	-2.4785	1	0.00342466	-1.92361	0.000746784	0.00611807	-0.930749	1	0.0126049	-0.0796754	1	0	-1.79203	1	0.00761585	-0.782627	0.724868		74
ENSG00000277734	TRAC	0.000504672	0.109114	1	0.00025603	-1.58277	1.9472e-48	0.000243959	-1.21704	1.62759e-18	0	1.02775	1	0.00195507	2.56875	3.12572e-91	0	0.0667273	1	0	0.487296	1	0	1.30676	1	0.00841487	4.26222	9.80512e-40	0	0.854189	1	0.000924155	1.00411	0.00067532	0	2.99328	1	0.000815984	0.982873	0.810918									91
ENSG00000170893	TRH	0	3.94349	1	0	-1.33841	0.54295	0	0.432657	1	0.000985792	11.9979	0.0881254	0	2.27209	1	0	9.03683	1	0	9.4574	1	0	10.2769	1	0	6.66005	1	0	9.8243	1	0	3.9295	1	0	11.9634	1	0	7.13697	1				41
ENSG00000071575	TRIB2	0.000963465	1.37934	1.29159e-06	0.000137929	-2.37382	7.8845e-82	0.000192318	-1.27489	4.20049e-17	0	1.31838	1	0.00173442	2.76434	5.31002e-94	0	0.357353	1	0	0.777922	1	0	1.59738	1	0.00489237	3.74376	3.76066e-22	0.0113621	4.97523	8.18721e-07	0.00107566	1.5506	2.21316e-09	0	3.2839	1	0.000815984	1.27544	0.552908
ENSG00000101255	TRIB3	0.00723363	0.0460683	1	0.00573524	-0.594601	3.04211e-27	0.0106131	0.89718	4.26395e-52	0.000985792	-1.83572	1	0.00535719	-0.425268	5.57124e-05	0.00202554	-1.47452	1	0.00745499	0.209771	1	0.00239253	-0.971659	1	0.00313112	-1.12607	0.0766443	0.00524406	-0.201438	1	0.00522678	-0.435056	0.0718591	0.0617553	3.21875	0.80352	0.00367193	-0.886688	0.655421			81
ENSG00000132274	TRIM22	0.00278334	1.54331	1.76075e-16	0.000455164	-1.92247	2.10447e-116	0.000626814	-0.886817	1.64128e-18	0	-0.0479016	1	0.0034791	2.19152	4.93627e-100	0.00101277	0.577402	1	0.00948817	3.32812	0.00103906	0.0107664	3.55919	0.0803096	0.01409	3.89598	3.29405e-43	0.00699208	2.95393	0.084292	0.00237856	1.29885	1.99838e-11	0	1.91762	1	0.00421592	2.11252	7.64679e-05	42								80
ENSG00000112343	TRIM38	0.00555139	0.728907	5.89897e-05	0.00305253	-0.353808	1.54319e-09	0.00350268	0.0436943	0.632654	0.00197158	-0.214638	1	0.00403329	0.263179	0.0231742	0	-2.76103	1	0.00745499	1.24673	1	0.0322992	3.29183	0.0379951	0.00949119	1.49668	6.12182e-05	0.00524406	0.835002	1	0.00392387	0.207451	0.602055	0.00771942	1.75089	1	0.0051679	0.632225	0.635349								24
ENSG00000206557	TRIM71	0.000321155	-1.11376	0.00582105	0.000955155	1.21439	6.54478e-36	0.000318749	-1.42753	3.83577e-32	0	0.46064	1	0.00057985	-0.318138	0.116926	0.00151915	1.50253	1	0	-0.0798166	1	0	0.739643	1	0.000195695	-1.29026	0.275518	0	0.287077	1	0.000833255	0.254043	0.774532	0	2.42617	1	0.000135997	-1.39928	0.647953		47
ENSG00000071539	TRIP13	0.00362446	-0.396956	0.139802	0.00575248	0.718915	1.55644e-32	0.00293107	-0.889096	2.28887e-36	0	-2.27244	1	0.00477735	0.0087636	1	0.0101277	1.16178	1	0.00135545	-1.22764	1	0	-1.99343	1	0.00215264	-1.08347	0.115255	0.00174802	-0.860745	1	0.00489348	0.0470041	1	0	-0.306912	1	0.00190396	-1.22439	0.378421		57
ENSG00000157514	TSC22D3	0.00461851	1.62538	3.53086e-21	0.000893087	-1.48008	6.97511e-135	0.00132842	-0.354416	0.000116449	0	-0.700847	1	0.00427447	1.69348	4.33268e-61	0.00253192	0.925263	1	0.0250759	4.02277	1.38733e-07	0.0215328	3.83392	0.0249997	0.0167319	3.46381	3.38199e-31	0.0113621	2.9386	0.0465319	0.00209071	0.410907	0.191888	0	1.26468	1	0.00190396	0.351243	1	27							11
ENSG00000117472	TSPAN1	0.00648427	0.155175	0.627539	0.00463785	-0.673525	3.39797e-33	0.00961233	1.10619	1.1993e-76	0	-2.57295	1	0.00336108	-0.861336	1.27874e-15	0.00202554	-1.21157	1	0	-3.1134	1	0	-2.29394	1	0.00146771	-1.90897	0.00286404	0.00174802	-1.16131	1	0.00360572	-0.711943	0.000677066	0.0617553	3.48194	0.620758	0.00190396	-1.52529	0.164847			45
ENSG00000100304	TTLL12	0.00370093	-0.661491	0.00392097	0.00699556	0.699044	5.38708e-32	0.00409744	-0.652519	3.08535e-21	0	-2.56116	1	0.00487997	-0.273704	0.0221607	0.0126596	1.18125	1	0.00338863	-0.516056	1	0	-2.28216	1	0.00264188	-1.08838	0.110611	0.00349604	-0.412317	1	0.00542373	-0.0982404	0.994645	0	-0.595635	1	0.00367193	-0.611465	0.966384		61
ENSG00000213471	TTLL13	6.11724e-05	2.56498	0.0952338	8.62053e-06	-1.20091	0.0467295	1.60265e-05	0.362267	0.80172	0	6.09097	1	1.02628e-05	0.0496958	1	0	5.12994	1	0	5.55051	1	0	6.36997	1	0	2.75316	1	0	5.9174	1	4.54503e-05	2.17461	0.315676	0.00385971	9.1054	0.620758	0	3.23008	1
ENSG00000214021	TTLL3	0.00451146	1.15259	3.58431e-11	0.00176721	-0.529826	1.00581e-18	0.00221522	0.0943668	0.250744	0.00492896	1.4838	1	0.00259136	0.33064	0.00829547	0.00151915	-0.0628434	1	0.00271091	0.679982	1	0.022729	3.50438	0.0355544	0.00841487	2.03086	2.09421e-08	0.0157322	2.97749	0.0145816	0.00201496	-0.0607136	1	0	0.862721	1	0.00176796	-0.152063	1	94							20
ENSG00000118271	TTR	9.17586e-05	1.05041	0.493453	3.70683e-05	-0.94507	0.00350789	5.87638e-05	0.253333	0.619858	0.00295738	6.25639	0.0881254	4.61827e-05	-0.0641952	1	0	3.25547	1	0	3.67604	1	0	4.4955	1	9.78474e-05	1.89187	0.694797	0	4.04294	1	0.000106051	1.243	0.444446	0.00385971	7.1952	1	0.000543989	3.73098	0.0386011				27
ENSG00000127824	TUBA4A	0.0090688	-0.262543	0.354291	0.0129446	0.662645	6.63351e-34	0.00720836	-0.756968	7.29853e-33	0	-3.461	1	0.0100114	-0.125288	0.329488	0.0232937	1.13552	1	0.00338863	-1.41617	1	0	-3.18199	1	0.00362035	-1.5485	0.00886629	0.00349604	-1.31238	1	0.0108778	0.00723748	1	0.00385971	-0.495408	1	0.00815984	-0.387301	1		52
ENSG00000188229	TUBB4B	0.00786065	-0.641995	0.00159669	0.0145256	0.667163	6.41081e-35	0.00835336	-0.698347	9.65549e-29	0.000985792	-2.62568	1	0.0115662	-0.0776562	0.598874	0.0222809	0.907607	1	0.00474408	-1.16579	1	0	-3.34673	1	0.00362035	-1.7135	0.00305541	0.00699208	-0.628918	1	0.0113929	-0.0939618	0.986339	0	-1.66021	1	0.00639187	-0.898977	0.60634		49
ENSG00000176014	TUBB6	0.000519965	0.946071	0.0249683	0.000120687	-2.02223	3.60381e-48	0.000229713	-0.402957	0.0189564	0	1.78597	1	0.000969837	2.18373	2.16691e-41	0	0.824945	1	0.000677726	2.24795	1	0.00119627	3.06741	1	0.00254403	3.26773	3.84663e-11	0.0087401	5.09637	6.16624e-06	0.000757504	1.51711	6.8394e-07	0	3.7515	1	0.00163197	2.65501	0.000764493
ENSG00000233608	TWIST2	3.05862e-05	2.35853	0.395624	1.72411e-06	-2.92337	0.0003744	5.34216e-06	-0.654806	0.604137	0.00197158	8.4129	0.0881254	4.10513e-05	2.85705	0.0018154	0	5.71491	1	0	6.13547	1	0	6.95493	1	0	3.33812	1	0	6.50237	1	1.51501e-05	1.68157	0.890435	0	8.64146	1	0.000135997	4.88904	0.439747				94
ENSG00000025708	TYMP	0.00649956	1.05661	1.45442e-10	0.00148877	-1.87124	0.000000000000000000000000000000000000000000000000000000000000000000000000000000000000000000000000000000000000000000000000000000000000000000000000000000000000000000000000000000000000000000000000000000000000000000000000000000000000000000000000000012734757140240736	0.00263547	-0.392265	4.13336e-09	0	-1.71789	1	0.0112635	2.22682	4.99911e-183	0.00101277	-1.09352	1	0.0576067	4.18626	1.69169e-11	0	-1.43889	1	0.0197652	2.65362	4.78469e-19	0.00262203	0.109191	1	0.00793865	1.36692	4.72322e-20	0	0.247636	1	0.00951981	1.58606	0.00115359					82		63
ENSG00000176890	TYMS	0.00438912	-0.580178	0.00973725	0.00785676	0.705131	2.32343e-34	0.00423455	-0.796995	1.53967e-32	0	-2.72666	1	0.00626032	-0.0623105	0.728024	0.013166	1.06998	1	0.00203318	-1.26679	1	0	-2.44765	1	0.00234834	-1.41805	0.0246044	0.00174802	-1.31504	1	0.00655999	0.0134379	1	0	-0.76113	1	0.00475991	-0.413886	1		51
ENSG00000182247	UBE2E2	0.000963465	1.57936	8.8023e-07	0.000162066	-1.83687	1.65677e-41	0.000227932	-0.770435	4.1854e-06	0.00788633	4.688	0.0295691	0.00106733	1.97382	5.15072e-31	0.00202554	2.87092	1	0.00135545	2.55051	1	0.00119627	2.78301	1	0.00234834	2.85682	9.75876e-07	0.00524406	4.14783	0.0299845	0.00113626	1.8398	9.64932e-11	0	3.46753	1	0.00176796	2.47468	0.00537495				19
ENSG00000077152	UBE2T	0.00345624	-0.483363	0.0542297	0.00578955	0.69791	2.82741e-31	0.00303613	-0.847402	7.60512e-34	0	-2.28856	1	0.00482353	0.00627765	1	0.0106341	1.21289	1	0.00474408	0.172	1	0	-2.00955	1	0.00107632	-2.03981	0.00234387	0.00174802	-0.876867	1	0.00486318	0.0211129	1	0	-0.32303	1	0.00326394	-0.50212	1		68
ENSG00000276043	UHRF1	0.0046491	-0.198305	0.585149	0.00691108	1.05366	2.80757e-69	0.00234877	-1.45265	5.3695e-92	0	-2.43677	1	0.00519812	-0.0382691	0.889737	0.00911493	0.85248	1	0.000677726	-1.9771	1	0	-2.15777	1	0.00244618	-1.07088	0.11392	0.00174802	-1.02511	1	0.00499953	-0.0907914	1	0	-0.471245	1	0.00339993	-0.593959	0.959556		3
ENSG00000144406	UNC80	0	3.94349	1	0	-1.33841	0.54295	0	0.432657	1	0.000985792	11.9979	0.0881254	0	2.27209	1	0	9.03683	1	0	9.4574	1	0	10.2769	1	0	6.66005	1	0	9.8243	1	0	3.9295	1	0	11.9634	1	0	7.13697	1				38
ENSG00000223443	USP17L2	0	3.35853	1	0	-1.92337	0.283655	1.78072e-06	1.43266	0.607193	0	9.4129	1	0	1.68713	1	0	8.45187	1	0	8.87244	1	0	9.6919	1	0	6.07509	1	0	9.23933	1	0	3.34453	1	0.00385971	12.9634	0.20245	0	6.55201	1
ENSG00000134588	USP26	0	0.85603	1	9.48259e-06	0.661588	0.461446	1.78072e-06	-1.56734	0.180114	0.00197158	8.67593	0.0881254	5.13141e-06	0.272088	1	0	5.94937	1	0	6.36994	1	0	7.1894	1	0	3.57259	1	0	6.73683	1	1.51501e-05	1.9295	0.849105	0	8.87592	1	0	4.0495	1				91
ENSG00000038427	VCAN	0.0135956	1.36992	2.24115e-22	0.00174049	-2.56681	0	0.00293463	-1.14397	8.83445e-76	0	-2.48961	1	0.0250977	2.84136	0	0.00101277	-1.86542	1	0.0291422	2.43478	0.0103426	0	-2.2106	1	0.0972603	4.26174	4.2762e-99	0.17218	4.99115	2.79554e-18	0.0101354	0.916634	1.89256e-09	0	-0.52408	1	0.00965581	0.828376	0.283662	22				28				13
ENSG00000112715	VEGFA	0.0532964	0.641337	3.13909e-05	0.0198488	-1.43472	9.70191e-186	0.0655697	1.48813	2.65322e-180	0.00295738	-3.14291	1	0.0278123	-0.351906	0.00025762	0.00354469	-3.10386	1	0.0501518	0.546869	1	0.076561	1.15968	0.828348	0.0427593	0.302759	0.530099	0.0498185	0.542585	1	0.0321485	-0.116442	0.875241	0.65615	4.2438	0.0989016	0.051271	0.565928	0.535061			8
ENSG00000206538	VGLL3	0.000535258	1.2369	0.00202348	6.55161e-05	-2.81646	8.60079e-70	0.000199441	-0.36555	0.051587	0	2.01772	1	0.000995494	2.59865	2.05707e-55	0	1.05669	1	0.00135545	3.06795	0.759314	0	2.29672	1	0.00587084	4.79313	4.92958e-39	0.00611807	4.86429	0.000363149	0.000212101	-0.103192	1	0	3.98324	1	0.000271995	0.747516	1									93
ENSG00000147852	VLDLR	0.00282922	0.000347614	1	0.00178531	-1.22699	1.81966e-85	0.00580159	1.73164	4.3013e-154	0	-1.53035	1	0.0015035	-0.983053	8.93246e-15	0	-2.49138	1	0.000677726	-1.07056	1	0	-1.25135	1	0.000293542	-2.86743	0.000505497	0	-1.70391	1	0.00104536	-1.45248	2.32257e-09	0.0463165	4.13855	0.311104	0.000815984	-1.58242	0.283232			14
ENSG00000112299	VNN1	0	-5.79544	1.00805e-16	0.000139653	-3.58494	0.0000000000000000000000000000000000000000000000000000000000000000000000000000000000000000000000000000000000000000000000000000000000000000000000000000000000000000000000000000000000000000000000000000000000000000000000000000000000000000000000000006668889609715108	0.000190537	-2.45811	3.54158e-75	0	0.258921	1	0.000338673	-1.34394	4.10093e-12	0	-0.702104	1	0	-0.281535	1	0	0.537925	1	9.78474e-05	-2.07804	0.0844253	0	0.0853586	1	0.0128473	4.90925	0	0	2.22445	1	0.0703106	6.93461	6.92236e-238
ENSG00000075399	VPS9D1	0.000856413	1.54516	5.48788e-06	0.000198272	-1.22476	1.21521e-18	0.000308065	-0.0432632	0.903339	0.000985792	2.64031	1	0.000554193	0.93961	1.34414e-05	0	0.677084	1	0.00203318	3.10425	0.46019	0.00837386	4.93257	0.0386765	0.0018591	2.66457	3.83146e-05	0.00087401	2.46674	1	0.000772654	1.38676	5.51711e-05	0	3.60363	1	0.000543989	1.10796	0.823707								27
ENSG00000109072	VTN	1.52931e-05	-6.42474	4.56e-34	0.000538783	-3.23544	0	0.00034724	-3.26693	2.4433e-185	0	-1.37065	1	0.00170363	-0.623494	1.49866e-05	0	-2.33167	1	0	-1.9111	1	0	-1.09164	1	0.000978474	-1.24629	0.197679	0	-1.54421	1	0.0411173	5.00644	0	0	0.594877	1	0.189444	6.65458	6.18155e-220
ENSG00000109501	WFS1	0.00380798	-0.4418	0.0816501	0.00621799	0.711228	1.33047e-32	0.00362199	-0.657348	3.13791e-21	0	-2.3872	1	0.00399737	-0.39656	0.000393532	0.00860854	0.823999	1	0.00135545	-1.34242	1	0	-2.10819	1	0.00136986	-1.81622	0.00542965	0.00262203	-0.560354	1	0.00507528	-0.0173405	1	0	-0.42167	1	0.00163197	-1.54603	0.176447		56
ENSG00000165238	WNK2	0.00946642	0.00856524	1	0.0111739	0.630648	1.8576e-30	0.00707836	-0.540332	2.48493e-17	0.000985792	-2.25946	1	0.00692228	-0.483591	2.49888e-06	0.0136724	0.588791	1	0.00203318	-1.79977	1	0.00837386	0.0199896	1	0.00303327	-1.59505	0.00750343	0.00262203	-1.43287	1	0.00771139	-0.295546	0.320744	0	-1.294	1	0.00611988	-0.593539	0.941611		76
ENSG00000158125	XDH	0.00123874	0.62597	0.092138	0.00054999	-1.09288	8.70963e-28	0.00147444	1.33347	8.31692e-38	0	0.253024	1	0.000523404	-0.697836	0.000799571	0	-0.708001	1	0	-0.287432	1	0.00239253	2.11867	1	0.000293542	-1.08226	0.492975	0.00087401	1.0803	1	0.000636304	-0.353323	0.690643	0.0231582	5.03096	0.391481	0.00122398	0.721649	0.887111
ENSG00000196584	XRCC2	0.00126933	-0.135357	0.887334	0.00174393	0.832404	7.84241e-28	0.000772833	-1.08324	8.48097e-32	0	-0.514882	1	0.00133417	-0.0783006	0.742457	0.00202554	0.847997	1	0.000677726	-0.0548449	1	0	-0.235879	1	0.000684932	-0.84923	0.412161	0.00087401	0.312049	1	0.00146956	0.0801709	1	0	1.45064	1	0.000815984	-0.565452	1		97
ENSG00000105278	ZFR2	0	3.94349	1	0	-1.33841	0.54295	0	0.432657	1	0.000985792	11.9979	0.0881254	0	2.27209	1	0	9.03683	1	0	9.4574	1	0	10.2769	1	0	6.66005	1	0	9.8243	1	0	3.9295	1	0	11.9634	1	0	7.13697	1				78
ENSG00000161642	ZNF385A	0.0013305	1.16333	2.82217e-05	0.000207755	-2.46258	1.21201e-110	0.000885018	0.750607	1.6581e-11	0	0.658008	1	0.00176521	1.80772	1.9383e-40	0	-0.303017	1	0.0264313	5.48356	4.98149e-15	0.00119627	1.93813	1	0.0018591	1.66344	0.00835062	0.00087401	1.48556	1	0.000833255	0.459564	0.372562	0	2.62353	1	0.000543989	0.123506	1							35
ENSG00000121406	ZNF549	0.000627017	0.341457	0.625518	0.000447406	-0.398194	0.00172239	0.000553804	0.167312	0.311423	0.023659	5.62351	2.45039e-06	0.000538798	0.0991419	0.819989	0.00202554	2.313	1	0.000677726	1.40755	1	0.0035888	3.22974	0.512969	0.000489237	0.200619	1	0.00174802	2.36077	1	0.000515103	0.0545588	1	0.00385971	3.91353	1	0.000271995	-0.326557	1				2
ENSG00000251369	ZNF550	0.00185046	0.476555	0.161447	0.00123877	-0.281106	0.000176182	0.00162402	0.370038	7.97473e-06	0.0276022	4.40927	0.000490916	0.00100576	-0.462862	0.00995794	0.00253192	1.16339	1	0	-1.00357	1	0.0143552	3.52249	0.107924	0.000782779	-0.626892	0.771073	0.00611807	2.36691	0.568888	0.00110596	-0.284166	0.743355	0.00385971	2.50293	1	0.000543989	-1.00002	0.940595				6
ENSG00000163012	ZSWIM2	0	3.94349	1	0	-1.33841	0.54295	0	0.432657	1	0.000985792	11.9979	0.0881254	0	2.27209	1	0	9.03683	1	0	9.4574	1	0	10.2769	1	0	6.66005	1	0	9.8243	1	0	3.9295	1	0	11.9634	1	0	7.13697	1				37
ENSG00000122952	ZWINT	0.00501613	-0.165604	0.687306	0.00673522	0.675315	1.9169e-31	0.00369499	-0.777773	6.71471e-31	0	-2.51427	1	0.00537772	-0.0696452	0.681235	0.0126596	1.22824	1	0.00271091	-0.732299	1	0	-2.23526	1	0.00166341	-1.68005	0.00855227	0.00699208	0.483085	1	0.00493893	-0.188651	0.71268	0	-0.54874	1	0.00271995	-0.980366	0.577228		66
[truncated: 4 more columns]
