# Supplementary material for: Spatial Transcriptomics Reveals Distinct Architectures but Shared Vulnerabilities in Primary and Metastatic Liver Tumors
Source: Cancers (Basel). 2025 Oct 1;17(19):3210. doi: 10.3390/cancers17193210 (PMC12523610; doi:10.3390/cancers17193210)
Supplement: Supplementary file 1 [file cancers-17-03210-s001.zip › SupplementalTable_S2.xlsx]

## Sheet: Supp Table S2
Supplemental Table S2 : Primary liver cancer cell groups
Cluster	Label	Key Features	Cell Number
Cluster 1 - Hep like tumor	Hepatocyte-like Tumor Cells with Stress and Progenitor Features	Tumor cells with hepatocyte identity, stress response, and partial progenitor traits.	118414
Cluster 2 - Hep pericentral	Pericentral Hepatocyte-like HCC Subtype with Germline/Neuroendocrine Reactivation	Shows hepatocyte identity and neuroendocrine/cancer-testis features.	77409
Cluster 3 - Epi stress	Stress-adapted tumor epithelial cells	Acute stress/reactive epithelial state with immediate early gene activity.	70608
Cluster 4 - Bililary	Biliary-inclined / fetal-like tumor cell state	Fetal-like inflammatory epithelial state, resembles biliary tract tumors or progenitor HCC.	54583
Cluster 5 - Immune cluster	Immune lymphoid stromal cluster	Immune-stromal niche with plasma cell/fibroblast signatures near capsule or fibrotic borders.	40179
Cluster 7_B cell	Follicular B-cell immune cluster	Mature B cells with memory/follicular phenotype and antigen-presentation signatures.	935
