# Supplementary material for: Spatial Transcriptomics Reveals Distinct Architectures but Shared Vulnerabilities in Primary and Metastatic Liver Tumors
Source: Cancers (Basel). 2025 Oct 1;17(19):3210. doi: 10.3390/cancers17193210 (PMC12523610; doi:10.3390/cancers17193210)
Supplement: Supplementary file 1 [file cancers-17-03210-s001.zip › SupplementalTable_S4.xlsx]

## Sheet: Sheet1
Supplemental Table S4: Liver metastasis cell groups
Cluster	Annotation	Liver Met regions	Labels	Description	Cell Count
cluster 01	Cluster 1 TAM	Zone Invasion	TAM / Wound-Repair Fibrotic Myeloid Cluster	M2-polarized macrophages, tissue-remodeling activity	87523
cluster 02	Cluster 2 Tumor stem	Zone Invasion	Proliferative Tumor Epithelial Cells, Cycle high	Proliferative epithelial tumor cell cluster with strong signatures of stemness, cell cycle progression, and metabolic adaptation.	74676
cluster 03	Cluster 3 Tumor core	Zone Invasion	Hypoxic Tumor Core	Hypoxia-adapted, metabolically reprogrammed tumor cell population, likely in a entral hypoxic zone.	56732
cluster 04	Cluster 4 Germline like	Zone Plasticity	Ectopic Germline	Germline or ectopic germline signature, possibly representing a metastatic stem-like niche.	35473
cluster 05	Cluster 5 CAF	Zone Invasion	Activated CAF	CAF with high expression of extracellular matrix (ECM) components, remodeling enzymes, and fibroblast markers.	27974
cluster 06	Cluster 6 Plastic ALOX5	Zone Plasticity	ALOX5⁺ Plastic–Inflammatory Tumor Subset (~7%)	A transcriptionally rare, plastic group, marked by inflammatory (ALOX5), germline/stress (TDRD10), and pluripotency (ZSCAN10) gene expression.	25618
cluster 07	Cluster 7 TAM M2	Zone Plasticity	TAM (M2-like, Pro-angiogenic)	Signature includes high expression of cytokines, lipid scavenging, ECM remodeling genes	16038
cluster 08	Cluster 8 Neuro GABA	Zone Plasticity	Neuro-Mesenchymal Tumor-Stromal	Neuroendocrine-like cell cluster with GABAergic signaling features	15964
cluster 09	Cluster 9 Immune Cluster	Zone Invasion and Zone Plasticity	Immune Fibroblastic Cluster	Strong expression of immunoglobulin genes (B-cell activation), cytokines (IL6, IL7R)	11739
cluster 10	Cluster 10 myCAF	Zone Plasticity	MyCAF	myCAF with extracellular matrix (ECM)-remodeling.	11480
cluster 11	Cluster 11 Hep	Zone Invasion	Hepatocyte-like	Genes associated with liver metabolic, detoxification, complement, and secretory functions.	8621
cluster 12	Cluster 12 pEMT like	Zone Plasticity	Metastatic Tumor Cells (pEMT-like)	Tumor-associated epithelial cell population, possibly partial epithelial-to-mesenchymal transition (pEMT).	5003
cluster 16	Cluster 16 Hep Differentiated	Zone Invasion	Well-differentiated hepatocyte-like tumor cells	Residual hepatocyte-like cells embedded in CRC liver metastasis, with strong expression of liver function genes (ALB, APOA2, FGB, CP).	848
